# Supplementary material for: Information integration and decision making in flowering time control
Source: PLoS One. 2020 Sep 23;15(9):e0239417. doi: 10.1371/journal.pone.0239417 (PMC7511014; doi:10.1371/journal.pone.0239417)
Supplement: S1 Code — (ZIP) [file pone.0239417.s002.zip]

Archive with 4 entries (4 files):
- autocorrelation.py
- cologne.m
- evolution.py
- optimization.py
