# Supplementary material for: Information integration and decision making in flowering time control
Source: PLoS One. 2020 Sep 23;15(9):e0239417. doi: 10.1371/journal.pone.0239417 (PMC7511014; doi:10.1371/journal.pone.0239417)
Supplement: S1 Code — (ZIP) [file pone.0239417.s002.zip › autocorrelation.py]

"python2.7"
__author__ = 'Linlin'

import pandas as pd
import numpy as np
import scipy as sp
import matplotlib.pyplot as plt
import math
from matplotlib.backends.backend_pdf import PdfPages
from pylab import *
import os
from scipy.optimize import leastsq

font = {'size': 16}#'weight': 'bold',

matplotlib.rc('font', **font)


""" Data preparation :

	        load csv file and read the date, high and low temperatures

	        Average each day's high and low temperatures as daily summary

	        Average over all years available

	        Substract the mean to get the temperature variation around zero

	    Fourier series fitting :

	        second order Fourier series for curve fitting

	        determine the parameter

	    Autocorrelation function :

	        use fitted curve to calculate the temperature fluctuations

	        fit the fluctuation to an exponential decay

	        determine the parameters of exponential decay

	    Bootstrap :

	        Bootstrap the fluctuations to find the CI for parameters of exponential decay

   """

## data preparations
temp = pd.read_csv('T.csv', header=None, usecols=(1, 2, 7))
date = np.array(temp[1])
high = np.array(temp[2])
low = np.array(temp[7])
daily = (high + low)/20.0
days = np.arange(1, 366, 1)

n = len(daily)
numYears = int(len(daily)/365.0)
yearsArray = np.reshape(daily, (365, numYears), order='F')
print(yearsArray.shape)
avgYears = yearsArray.sum(axis=1)/numYears   #averaging yearly temperature variation
mean_year = np.sum(avgYears)/365.0
one_year = yearsArray[:, np.random.randint(0, 97)] - mean_year

print(mean_year)


var_year = avgYears - mean_year
years = var_year #np.concatenate((var_year, var_year))

def main():

    ## Fourier series fitting
    fit_years = np.array([f(t, 2).real for t in days])   #get the fitted parameters for Fourier series

    ## Calculate the fluctuations
    deterT = np.tile(fit_years, 98)             #98 years of deterministic temperature variations
    err = daily - deterT - mean_year            #98 years of temperature fluctuations
    mean_err = np.mean(err)                     #mean of fluctuations
#    n = len(err)                                #data size
    res = err - mean_err                        #residual of fluctuations

    idx = np.arange(n)
    block_len = 50

    boot_iter = it_boots_moving_blocks(n, block_len)
    indx = idx
    numSample = 10000
    for _ in range(numSample):
        boot_idx = boot_iter.next()
        indx = np.vstack((indx, boot_idx))  #the bootstrapped index for moving block bootstrap

    samples = res[indx]                     #shape: # of samples times # of data points
    arvalue = np.apply_along_axis(arArray, 1, samples)     #autocorrelation value array with shape: # of samples times # of time lags
    armean = np.mean(arvalue, axis=0)

    arBootResult = np.apply_along_axis(arDecay, 1, arvalue)   #this is the thing we are longing for!

    A = np.sort(arBootResult[:, 0])
    r = np.sort(arBootResult[:, 1])

    Amean = np.mean(A)
    rmean = np.mean(r)

    alpha = 0.05
    A_up = A[int((alpha/2.0)*numSample)]
    A_low = A[int((1 - alpha/2.0)*numSample)]

    r_up = r[int((alpha/2.0)*numSample)]
    r_low = r[int((1 - alpha/2.0)*numSample)]

    print('Done successfully! The mean of parameters:')
    print(Amean),
    print(rmean)
    print("The CI of A:")
    print(A_low),
    print(A_up)
    print("The CI of r")
    print(r_low),
    print(r_up)


   # A, r = pleast[0]        #store the fitted parameters of exponential decay
    plt.figure(figsize=(12, 12))
    plt.plot(days, years, linewidth=2.0, label='Temp. average over years', color='b')
    plt.plot(days, fit_years, linewidth=2.0, label='Fitted Temp.', linestyle='-.', color='r')
    plt.plot(days, one_year, linewidth=0.8, label='Real temp. of one year', color='g')
    plt.legend(prop={'size':10})
    plt.xlabel("Day", fontsize=18)
    plt.ylabel("Temperature ("+u'\u00b0'+'C)' , fontsize=20)
    savePlot("Fourier_fitting", ext='pdf', close=True, verbose=True)

    t = np.arange(1.0, 80.0)
    plt.figure()
    lines = plt.plot(t, peval(t, [Amean, rmean]), t, armean, label='$y = %0.2f e^{%0.2f t}$' % (Amean, rmean))
    l1, l2 = lines
    plt.ylim((0, 12))
    plt.setp(l1, linewidth=2, color='r')
    plt.setp(l2, linewidth=2, color='g')
    plt.legend(['Model fit', 'Exper. recordings'])
    plt.xlabel("Days", fontsize=18)
    plt.ylabel("Autocorr. of daily temp. ("+u'\u00b0'+'C)$^2$', fontsize=20)
    plt.xlim((0, 50))
    #plt.title("Bootstrapped Result")
    savePlot("Exponential-decay-fit-boots", ext='pdf', close=True, verbose=True)

def cof_n(m):       #fourier coefficient for order "n"
    c = years*np.exp(-1j*2*m*np.pi*days/365.0)
    return c.sum()/c.size  #return the integratal

def f(x, odr):      #fourier series with order "odr" in terms of "x"
    f = np.array([2*cof_n(i)*np.exp(1j*2*np.pi*x/365.0) for i in range(1, 1 + odr)])
    return f.sum()         #return the integral

def autoco(k, resi, N):
    """the autocorrelation function depends on the time length"""
    a = (1.0/(N - k))*np.dot(resi[0:(N - k)], resi[k:])
    return a

def funcfit(x, A, r):      #fitting model
    return A*np.exp(r*x)

def residuals(p, y, x):    #residual for objective function
    A, r = p
    er = y - funcfit(x, A, r)
    return er

def peval(x, p):           #parameter evaluation at value x
    A, r = p
    return funcfit(x, A, r)

def arArray(resi):         #the autocorrelation function wrt time length
    ar = np.array([autoco(k, resi, n) for k in range(1, 80)])
    return ar

def arDecay(ar):
    t = np.arange(1.0, 80.0)
    pleast = leastsq(residuals, np.array([10.0, -1.0]), args=(ar, t))
    return pleast[0]


def savePlot(path, ext='pdf', close=True, verbose=True):
    
    """ Save a figure from pyplot--my first module
    
    parameter
    ---------
    path : string
        The path (and filename, without the extensions) to save the figure to
    
    ext : string (default='pdf')
        The file extensions. Should be supported by the active matplotlib backend.
        
    close : boolean (default=True)
        Whether to close the figure after saving. 
        
    verbose : boolean (default=True)
        Whether to print info about when and where the image has been saved. 
        
    """
    
    #extract the directory and filename from the given path
    directory = os.path.split(path)[0]
    filename = "%s.%s" % (os.path.split(path)[1], ext)
    if directory == '':
        directory = '.'
        
    #if the directory does not exist, create it
    if not os.path.exists(directory):
        os.makedirs(directory)
        
    savepath = os.path.join(directory, filename)
    
    if verbose:
        print("Saving figure to '%s'..." % savepath)
    
    #save the figure
    plt.savefig(savepath)
    
    if close:
        plt.close()
        
    if verbose:
        print("Done")

def it_boots_moving_blocks(nobs, block_length, truncate=False):
    '''generator for moving block bootstrap

    Notes
    -----
    This uses wrapping from the end to the beginning of the data series.
    If truncate is True, then the returned index is valid for the original
    data series.
    If truncate is False, then the returned index array has a largest possible
    index equal to ``nobs + block_length - 2``. It needs to index into an
    array that has the     first ``block_length - 1`` observations concatenated
    to the end.

    #TODO: reverse indexing so we have negative indices for automatic wrapping
    '''
    n_blocks = int(np.ceil(nobs * 1. / block_length))
    idx0 = np.cumsum(np.ones((n_blocks, block_length), int), 1) - 1

    while True:
        #start = np.random.randint(0, nobs, size=n_blocks)
        #wrap with negative
        start = np.random.randint(0, nobs, size=n_blocks) - block_length + 1

        #moving blocks, with overlap
        idx = (idx0 + start[:,None]).ravel()
        if truncate:
            #reindex wrapped observations
            mask = idx >= nobs
            idx[mask] -= nobs
        yield idx[:nobs]

def it_boots_blocks(nobs, block_length, truncate=True):
    #BUG: last block if not full, is filled with beginning, not truncated
    #     fixed when truncate=True
    n_blocks = int(np.ceil(nobs * 1. / block_length))
    idx0 = np.cumsum(np.ones((n_blocks, block_length), int), 1) - 1
    idx0 += np.arange(0, nobs, block_length)[:,None]
    #idx0 += np.arange(nobs, -1, -block_length)[:,None]

    while True:
        start = np.random.randint(0, n_blocks, size=n_blocks)

        #blocks, without overlap, except for last block with first observations
        idx = idx0[start, :].ravel()
        if truncate:
            #remove wrapped observations
            mask = idx < nobs
            idx = idx[mask]
            n_iter = 0   #emergency break
            while len(idx) < nobs and n_iter < 10:
                #this is inefficient
                n_miss = int(np.ceil((nobs - len(idx)) *1./ block_length) * 2)
                start = np.random.randint(0, n_blocks, size=n_miss)
                idx = np.concatenate((idx, idx0[start, :].ravel()))
                mask = idx < nobs
                idx = idx[mask]
                n_iter += 1
        yield idx[:nobs]


if __name__ == '__main__':
    main()
