# Supplementary material for: Information integration and decision making in flowering time control
Source: PLoS One. 2020 Sep 23;15(9):e0239417. doi: 10.1371/journal.pone.0239417 (PMC7511014; doi:10.1371/journal.pone.0239417)
Supplement: S1 Code — (ZIP) [file pone.0239417.s002.zip › cologne.m]

%step 1: delete 0229 and **31
%step 2: insert two more days to every February

clear;
clc;

fileID = fopen('T.csv');
%raw_data = textscan(fileID,'%s %s %*u8 %*u8 %*u8 %f %f %*u8', 'delimiter', ',');   %san Francisco
%raw_data = textscan(fileID,'%s %*s %*u8 %*f %*f %s %*u8 %*u8 %f %f %*u8', 'delimiter', ',');  %Hawaii
raw_data = textscan(fileID,'%s %s %f %*u8 %*u8 %*s %*s %f %*u8 %*u8 %*s %*s', 'delimiter', ',');   %cologne
fclose(fileID);

station = raw_data{1, 1};       %the station name
date_raw = raw_data{1, 2};      %the date from 
max_raw = raw_data{1, 3};       %the maximum temperature everyday
min_raw = raw_data{1, 4};       %the minimum temperature everyday

out_idx = find(max_raw == -9999);
max_raw(out_idx) = max_raw(out_idx + 1);
out_idx1 = find(min_raw == -9999);
min_raw(out_idx1) = min_raw(out_idx1 + 1);


del_str = {'\d{4}0229'; '\d{6}31'; '2014\d{4}'; '1976\d{4}'}; %delete dates ****0229, ******31, 201404**

for i = 1:1:4
    del_idx{i} = regexp(date_raw, del_str(i));
    del_idx0{i} = find(~cellfun(@isempty, del_idx{i}));
    date_raw(del_idx0{i}) = [];
    max_raw(del_idx0{i}) = [];
    min_raw(del_idx0{i}) = [];
    station(del_idx0{i}) = [];
end

date = str2double([date_raw]);  %the dates are saved in the form of double

% %add 0229 to every year

idx_feb28 = regexp(date_raw, '\d{4}0228');
idx_feb280 = find(~cellfun(@isempty, idx_feb28));

d = false(1, length(date) + length(idx_feb280));
d(idx_feb280' + (1:length(idx_feb280))) = true;
date_n = nan(size(d));
date_n(~d) = date;
date_n(d) = (date(idx_feb280) + 1);

max_n = nan(size(d));
max_n(~d) = max_raw;
max_n(d) = (max_raw(idx_feb280) + max_raw(idx_feb280 + 1))/2;

min_n = nan(size(d));
min_n(~d) = min_raw;
min_n(d) = (min_raw(idx_feb280) + min_raw(idx_feb280 + 1))/2;

station_n = cell(1, length(d));
station_n(~d) = station;
station_n(d) = station(idx_feb280);

date_raw_n = cell(length(d), 1);
date_raw_n(~d) = date_raw;
date_raw_n(d) = {'99990229'};

%add 0230 to every year
idx_feb29 = regexp(date_raw_n, '99990229');
idx_feb290 = find(~cellfun(@isempty, idx_feb29));

dd = false(1, length(date_n) + length(idx_feb290));
dd(idx_feb290' + (1:length(idx_feb290))) = true;
date_nn = nan(size(dd));
date_nn(~dd) = date_n;
date_nn(dd) = (date_n(idx_feb290) + 1);

max_nn = nan(size(dd));
max_nn(~dd) = max_n;
max_nn(dd) = (max_n(idx_feb290) + max_n(idx_feb290 + 1))/2;

min_nn = nan(size(dd));
min_nn(~dd) = min_n;
min_nn(dd) = (min_n(idx_feb290) + min_n(idx_feb290 + 1))/2;

station_nn = cell(1, length(dd));
station_nn(~dd) = station_n;
station_nn(dd) = station_n(idx_feb290);

date_raw_nn = cell(length(dd), 1);
date_raw_nn(~dd) = date_raw_n;
date_raw_nn(dd) = {'99990230'};

stat = unique(station);         %the names of stations
l_stat =length(stat);           %number of stations

for k = 1:1:l_stat
    stat_idx{k} = find(~cellfun(@isempty, strfind(station_nn, stat{k})));   %find the indices of the same stations    
    
    %divide the data by different stations
    day{k} = date_nn(stat_idx{k});
    max{k} = max_nn(stat_idx{k});     
    min{k} = min_nn(stat_idx{k});
    stat_sp{k} = station_nn(stat_idx{k});
    
    
    %find indices of the holes in data
    for tt = 1:1:15
        dayTwo{k} = rem(day{k}, 100);
        stat_length{k} = length(day{k});
        
        for i = 1:1:(stat_length{k} - 1)
            dayTwo_shift{k}(i) = dayTwo{k}(i + 1);
            dayTwo_shift{k}(stat_length{k}) = dayTwo{k}(stat_length{k}) + 1;
        end
    
        dayTwo_diff{k} = (dayTwo_shift{k}) - dayTwo{k};
        hole_idx{k} = find(dayTwo_diff{k} ~= 1 & dayTwo_diff{k} ~= -29);  %holes in data
        mid_idx{k} = find(dayTwo_diff{k} > 1 & dayTwo_diff{k} < 15 );
        
        s{k} = day{k}(find(dayTwo_diff{k} > 15));                                      %find the extreme missings at the starting
        e{k} = day{k}(find(dayTwo_diff{k} > -20 & dayTwo_diff{k} < 0));                %find the extreme missing at the ending
       
         if ~isempty([s{k} e{k}])
             fprintf('Please change these dates manually: s= %d\n e= %d\n k= %d\n', s{k}, e{k}, k);
         end
    
    %complete the holes in data and add two days in February. The method
    %for filling holes is taking the average of the day before and the day
    %after
        c{k} = false(1,length(day{k}) + length(mid_idx{k}));
        c{k}(mid_idx{k} + (1:length(mid_idx{k}))) = true;
        re_day{k} = nan(size(c{k}));
        re_day{k}(~c{k}) = day{k};
        re_day{k}(c{k}) = day{k}(mid_idx{k}) + 1;

        re_max{k} = nan(size(c{k}));
        re_max{k}(~c{k}) = max{k};
        re_max{k}(c{k}) = ((max{k}(mid_idx{k}) + 1) + (max{k}(mid_idx{k} - 1)))/2;
    
        re_min{k} = nan(size(c{k}));
        re_min{k}(~c{k}) = min{k};
        re_min{k}(c{k}) = ((min{k}(mid_idx{k}) + 1) + (min{k}(mid_idx{k} - 1)))/2;  
    
    %find new holes after filling
        re_stat_length{k} = length(re_day{k});
        re_dayTwo{k} = rem(re_day{k}, 100);
    
        for j = 1:1:(re_stat_length{k} - 1)
            re_dayTwo_shift{k}(j) = re_dayTwo{k}(j + 1);
            re_dayTwo_shift{k}(re_stat_length{k}) = re_dayTwo{k}(re_stat_length{k}) + 1;
        end
    
        re_dayTwo_diff{k} = (re_dayTwo_shift{k}) - re_dayTwo{k};
        re_hole_idx{k} = find(re_dayTwo_diff{1, k} ~= 1 & re_dayTwo_diff{1, k} ~= -29);  %holes in data
        
        se_idx{k} = find(re_dayTwo_diff{k} < 0 & re_dayTwo_diff{k} ~= -29);        %find holes in the beginning or ending of each month
    
        day{k} = re_day{k};
        max{k} = re_max{k};
        min{k} = re_min{k};
        
        e_idx{k} = se_idx{k}(re_dayTwo{k}(se_idx{k}) < 30 & re_dayTwo{k}(se_idx{k}) > 20);     
        e_length{k} = length(e_idx{k});
        if e_length{k} > 0
            adde{k} = false(1, length(day{k}) + e_length{k});
            adde{k}(e_idx{k} + (1:e_length{k})) = true;
            e_day{k} = nan(size(adde{k}));
            e_day{k}(~adde{k}) = day{k};
            e_day{k}(adde{k}) = day{k}(e_idx{k}) + 1; 
            day{k} = e_day{k};
            
            e_max{k} = nan(size(adde{k}));
            e_max{k}(~adde{k}) = max{k};
            e_max{k}(adde{k}) = max{k}(e_idx{k} + 1) - 1;
            max{k} = e_max{k};  
            
            e_min{k} = nan(size(adde{k}));
            e_min{k}(~adde{k}) = min{k};
            e_min{k}(adde{k}) = min{k}(e_idx{k} + 1) - 1;
            min{k} = e_min{k};   
        end   
   end
    
        %find indices of the holes in data
    for ttt = 1:1:15
       
         dayTwo{k} = rem(day{k}, 100);
         stat_length{k} = length(day{k});
         for i = 1:1:(stat_length{k} - 1)
             dayTwo_shift{k}(i) = dayTwo{k}(i + 1);
             dayTwo_shift{k}(stat_length{k}) = dayTwo{k}(stat_length{k}) + 1;
         end
     
        dayTwo_diff{k} = (dayTwo_shift{k}) - dayTwo{k};      
        se_idx{k} = find(re_dayTwo_diff{k} < 0 & re_dayTwo_diff{k} ~= -29);  
         
        s_idx{k} = find(dayTwo_diff{k} < -20 & dayTwo_diff{k}> -29);
%         
%         s_idx{k} = se_idx{k}(re_dayTwo{k}(se_idx{k} + 1) > 0 & re_dayTwo{k}(se_idx{k} + 1) < 10);
%         
        s_length{k} = length(s_idx{k});
        if s_length{k} > 0
            adds{k} = false(1, length(day{k}) + s_length{k});      %for adding dates to the starting of months
            adds{k}(s_idx{k} + (1:s_length{k})) = true;
            s_day{k} = nan(size(adds{k}));
            s_day{k}(~adds{k}) = day{k};
            s_day{k}(adds{k}) = day{k}(s_idx{k} + 1) - 1;
            day{k} = s_day{k};   %update the dates
            
            s_max{k} = nan(size(adds{k}));
            s_max{k}(~adds{k}) = max{k};
            s_max{k}(adds{k}) = max{k}(s_idx{k} + 1) - 1;
            max{k} = s_max{k};  
            
            s_min{k} = nan(size(adds{k}));
            s_min{k}(~adds{k}) = min{k};
            s_min{k}(adds{k}) = min{k}(s_idx{k} + 1) - 1;
            min{k} = s_min{k};
        end
       
    end
       dayTwo1{k} = rem(day{k}, 100);
       stat_length1{k} = length(day{k});
       for i = 1:1:(stat_length1{k} - 1)
            dayTwo_shift1{k}(i) = dayTwo1{k}(i + 1);
            dayTwo_shift1{k}(stat_length1{k}) = dayTwo1{k}(stat_length1{k}) + 1;
       end
    
       dayTwo_diff1{k} = (dayTwo_shift1{k}) - dayTwo1{k};
       hole_idx1{k} = find(dayTwo_diff1{k} ~= 1 & dayTwo_diff1{k} ~= -29);  %holes in data
       
       miss_idx{k} = day{k}(hole_idx1{k});
end

for k = 1:1:l_stat
    day_m0{k} = rem(day{k}, 10000);
    day_m{k} = floor(day_m0{k}/100);
    
    length_m{k} = length(day_m{k});
    for mm = 1:1:(length_m{k} - 1)
        day_mshift{k}(mm) = day_m{k}(mm + 1);
        day_mshift{k}(length_m{k}) = day_m{k}(length_m{k}) + 1;        
    end
    day_mdiff{k} = day_mshift{k} - day_m{k};
    mon_idx{k} = find(day_mdiff{k} > 1 | day_mdiff{k} == -8);
    miss_mon{k} = day{k}(mon_idx{k});
end


day_str = {'\d{6}01'; '\d{6}02';'\d{6}03';'\d{6}04';'\d{6}05';'\d{6}06';...
    '\d{6}07';'\d{6}08';'\d{6}09';'\d{6}10';'\d{6}11';'\d{6}12';'\d{6}13';...
    '\d{6}14';'\d{6}15';'\d{6}16';'\d{6}17';'\d{6}18';'\d{6}19';'\d{6}20';...
    '\d{6}21';'\d{6}22';'\d{6}23';'\d{6}24';'\d{6}25';'\d{6}26';'\d{6}27';...
    '\d{6}28';'\d{6}29';'\d{6}30';};

dayStr = num2str((day{2})');
dayCell = cellstr(dayStr);

for i = 1:1:30
    idx{i} = regexp(dayCell, day_str(i));
    idx0{i} = find(~cellfun(@isempty, idx{i}));
    l(i) = length(idx0{i});
end

mon_str = {'\d{4}01\d{2}'; '\d{4}02\d{2}';'\d{4}03\d{2}';'\d{4}04\d{2}';'\d{4}05\d{2}';'\d{4}06\d{2}';...
    '\d{4}07\d{2}';'\d{4}08\d{2}';'\d{4}09\d{2}';'\d{4}10\d{2}';'\d{4}11\d{2}';'\d{4}12\d{2}'};

for j = 1:1:12
    mi{j} = regexp(dayCell, mon_str(j));
    mi0{j} = find(~cellfun(@isempty, mi{j}));
    l_m(j) = length(mi0{j});
end

tmin = [];
tmax = [];

for kk = 1:1:l_stat
    tmin = [tmin min{kk}];
    tmax = [tmax max{kk}];
end

Tmin = (mapminmax(tmin));
Tmax = (mapminmax(tmax));

Tmin = Tmin';
Tmax = Tmax';

%shuffle years

Tmin = reshape(Tmin, 360, []);
Tmax = reshape(Tmax, 360, []);

Tmin = reshape(Tmin(:, randperm(size(Tmin, 2))), [], 1);
Tmax = reshape(Tmax(:, randperm(size(Tmax, 2))), [], 1);

t_years = length(Tmin)/360; %the total number of years from the data


%% day-length data

fileID = fopen('D.csv');
dayl = textscan(fileID, '%s %s', 'delimiter', ',');
fclose(fileID);

day = regexp(dayl{1, 2}, '[-]?\d+\.?\d+', 'match');

day_1 = [day{:}];
day_length = str2double(day_1); %day length data for a whole year.
day_length(151) = [];
day_length(211) = [];
day_length(241) = [];
day_length(301) = [];
day_length(361) = [];

% add Gaussian noise to the photoperiod data. 

rat = 0.3;  %noise strength
dayL = repmat(day_length, 1, t_years);
dayL_noise = dayL + rat*randn(1, length(dayL));

 

%% input-output data configuration

years = (length(Tmax)/360 - 1);
m = 1;               %m*x + n = 360*110
n = 42;              %number of inputs representing effective memory length
x = (360*years)/m;    %number of steps
day_n = 2;

input_max = zeros(n, x);
input_min = zeros(n, x);
input_dl = zeros(day_n, x);

for i = 1:(x + 1)
    input_max(:, i) = Tmax((1 + (i-1)*m):(n + (i - 1)*m));
    input_min(:, i) = Tmin((1 + (i-1)*m):(n + (i - 1)*m));
    input_dl(:, i) = dayL_noise((1 + (i-1)*m):(day_n + (i - 1)*m));
end

input_temp0 = [input_max; input_min];% input_dl];
input_temp = input_temp0(:, 1:x);

% x = 1:360;
% avg = 105;
% sig = 28;
% y = gaussmf(x, [sig avg]);
load('gaussY.mat');
y0 = y;
out_year = y0;

output_temp = repmat(out_year, [1, years]);

N = 90;         %Number of years used for training
train_input =  input_temp(:, 1:(N*(360/m)));
train_output = output_temp(1:(N*(360/m)));

test_input = input_temp(:, (N*(360/m) + 1):((360/m)*years));
test_output = output_temp(:, (N*(360/m) + 1):((360/m)*years));


%% Neural network setup
% net = feedforwardnet(100);
% net = configure(net, train_input, train_output);
% net.efficiency.memoryReduction = 1000;
% net_lm = train(net, train_input, train_output);
% 
% y = net_lm(test_input);
% 
% 
% %Use the weights trained from the fast algorithm "trainscg" to
% %initialize the weight of a new net which is trained by "trainbr"
% w0 = getwb(net_scg);
net0 = feedforwardnet(140); 
net0.efficiency.memoryReduction = 1;
%net0 = configure(net0, train_input, train_output);
%net_scg = setwb(net0, w0);
net0.trainFcn = 'trainbr';
net0.trainParam.epochs = 300;
net_scg = train(net0, train_input, train_output);
y_pred = net_scg(test_input);
y_train_pred = net_scg(train_input);
w = getwb(net_scg);
net_scg.derivFcn

figure
xaxis = 1:((years-N)*(360/m));
plot(xaxis(1:360), y_train_pred(1:360), 'b');
xlabel('Days');
ylabel('Flowering Probability');
hold
plot(xaxis(1:360), test_output(1:360), 'r', 'LineWidth', 2);
pleg = legend('Predicted output', 'Target Probability');
set(pleg, 'FontSize', 8)

set(gcf, 'PaperPosition', [0 0 10 2.5]); %Position plot at left hand corner with width 5 and height 5.
set(gcf, 'PaperSize', [10 2.5]); %Set the paper to have width 5 and height 5.
saveas(gcf, 'Cologne_prob_temp1.pdf', 'pdf') %Save figure
