# Supplementary material for: Information integration and decision making in flowering time control
Source: PLoS One. 2020 Sep 23;15(9):e0239417. doi: 10.1371/journal.pone.0239417 (PMC7511014; doi:10.1371/journal.pone.0239417)
Supplement: S1 Code — (ZIP) [file pone.0239417.s002.zip › evolution.py]

"python2.7"
__author__ = 'Linlin'

'''
For the simulation, key variables are:
    1. indPerGroup: Number of individuals with access DL/T/DL+T
    2. evCyc: Number of evolution cycles
    3. Ntrain: number of  training years
    4. Ntest: number of testing years (>=3)
    5. noMut: number of mutations each generation
    6. benrate: beneficial mutation strength
    7. mutsig: sigma of normal distribution that choose weight mutations
    8. rep: repitition number of simulation

    the updating methods is implemented in Theano
'''

import numpy as np
import theano
import theano.tensor as T
import time
import os
import sys
import math
#import matplotlib.pyplot as plt
#import seaborn
#seaborn.set()
import scipy.io
import random
from scipy.stats import entropy
import time
import csv
import os
from joblib import Parallel, delayed
os.environ['THEANO_FLAGS'] = "device=cpu"

def main():
    start_time = time.time()
    parVec = [300, 500, 15, 3, 5, 0.05, 0.05] # change the values for simulation accordingly.
    parallelizing = 'True'
    rep = 50
    path = os.getcwd()   # '~/Projects/plant_NN/'
    folder_name = '/run_'+str(parVec[0])+'i_'+str(parVec[1])+'j_'+str(parVec[4])+'m_'+str(parVec[5])+'b_'+str(parVec[6])+'mr'
    if not os.path.exists(path+folder_name):
        os.makedirs(path+folder_name)
    if parallelizing:
        Parallel(n_jobs=20)(delayed(evolution)(parVec, r, path+folder_name) for r in xrange(rep))
    elif not parallelizing:
        for r in xrange(rep):
            evolution(parVec, r, path+folder_name)
    print 'Total time used: ', time.time() - start_time

def evolution(parVec, rep, abspath):

    '''for training networks only with access to daylength,
    perhaps we need to increase the number of input days.

    '''
    # define hyperparameters for train_mlp
    np.random.seed(rep+100) #for each repition, give a new random seed to have different results.
    learning_rate = 0.001
    L2_reg = 0.00001
    n_epochs = 200
    batch_size = 100
    # organize the input
    dataset = load_data()
    train_x, train_y = dataset[0]
    test_x, test_y = dataset[1]
    N_train = len(train_y)  #number of available data points for training
    N_test = len(test_y)


    # parameters for evolutionary simulation
    indPerGroup = parVec[0]
    evCyc = parVec[1]
    trainyrs = parVec[2]    #number of datapoints actually used for training
    testyrs = parVec[3]
    noMut = parVec[4]
    benrate = parVec[5]
    mutrate = parVec[6]
    #mutsig = parVec[6]
    #rep = parVec[7]
    noInd = indPerGroup * 3

    #Train three groups of individuals to have the first generation
    count = 0
    models = [] #store all individuals as models
    root_dict = {} #keep track of ancestors
    kld = []   #KLD for each individual
    t1 = time.time()  #t1: starting time of training
    for i in xrange(noInd):
        #each individual gets a random set of years for training, in order to have different genotype.
        train_idx = np.random.permutation(N_train)[:trainyrs*360]
        test_idx = np.random.permutation(N_test)[:testyrs*360]

        train_idx = np.random.permutation(N_train/360)[:trainyrs]
        tr_x = np.array([])
        tr_y = np.array([])
        for kk in train_idx:
            if tr_x.size == 0:
                tr_x = train_x[kk*360:(kk+1)*360, :]
                tr_y = train_y[kk*360:(kk+1)*360]
            else:
                tr_x = np.append(tr_x, train_x[kk*360:(kk+1)*360, :], axis=0)
                tr_y = np.append(tr_y, train_y[kk*360:(kk+1)*360])
        test_idx = np.random.permutation(N_test/360)[:testyrs]
        t_x = np.array([])
        t_y = np.array([])
        for kk in test_idx:
            if t_x.size == 0:
                t_x = test_x[kk*360:(kk+1)*360, :]
                t_y = test_y[kk*360:(kk+1)*360]
            else:
                #print t_x.shape, test_x[i*360:(i+1)*360, :].shape
                t_x = np.append(t_x, test_x[kk*360:(kk+1)*360, :], axis=0)
                t_y = np.append(t_y, test_y[kk*360:(kk+1)*360])
        t_y = np.expand_dims(t_y, axis=1)
        #print '1 shape of t_y:' , t_y.shape
        tr_y = np.expand_dims(tr_y, axis=1)
        tr_temp = tr_x[:, :84]  #The temperature features in training inputs
        tr_dl = tr_x[:, 84:]    #the DL features in training inputs

        t_temp = t_x[:, :84]         #the temperature features in testing inputs
        t_dl = t_x[:, 84:]           #the DL features in testing inputs
        #print t_x.shape, t_temp.shape, t_dl.shape, t_y.shape
        if count < indPerGroup:
            # train the mlp with input Temperature and daylength
            print 'Individual', count, ' with input DT'
            n_in = 86
            n_hidden = 140
            train_set_x = tr_x
            train_set_y = tr_y
            #print train_set_x.shape, train_set_y.shape
            weights = train_mlp(train_set_x=train_set_x,
                                train_set_y=train_set_y,
                                learning_rate=learning_rate,
                                L2_reg=L2_reg,
                                n_epochs=n_epochs,
                                batch_size=batch_size,
                                n_in=n_in,
                                n_hidden=n_hidden
                               )
            res = predictor(weights, t_x, t_y)
            kld.append(res)
            models.append(weights)
            root_dict[count] = 'DT'
        elif count < indPerGroup*2:
            # train on input temperature
            print 'Individual', count, ' with input T'
            n_in = 84
            n_hidden = 140
            train_set_x = tr_temp
            train_set_y = tr_y
            weights = train_mlp(train_set_x=train_set_x,
                                train_set_y=train_set_y,
                                learning_rate=learning_rate,
                                L2_reg=L2_reg,
                                n_epochs=n_epochs,
                                batch_size=batch_size,
                                n_in=n_in,
                                n_hidden=n_hidden
                               )
            res = predictor(weights, t_temp, t_y)
            kld.append(res)
            models.append(weights)
            root_dict[count] = 'T'
        elif count < indPerGroup*3:
            # train on input DL
            print 'Individual', count, 'with input DL'
            n_in = 2
            n_hidden = 10
            train_set_x = tr_dl
            train_set_y = tr_y
            weights = train_mlp(train_set_x=train_set_x,
                                train_set_y=train_set_y,
                                learning_rate=learning_rate,
                                L2_reg=L2_reg,
                                n_epochs=n_epochs,
                                batch_size=batch_size,
                                n_in=n_in,
                                n_hidden=n_hidden
                               )
            res = predictor(weights, t_dl, t_y)
            kld.append(res)
            models.append(weights)
            root_dict[count] = 'D'
        count += 1
    print root_dict
    t2 = time.time() #ending time of training and starting time of simulation
    print 'Time used for training each individual:', float(t2-t1)/noInd, t2 - t1
    family = [range(noInd)]
    parent = range(noInd)
    writer_kld = csv.writer(open(abspath+'/kld'+str(rep)+'.csv', 'wb'))
    writer_family = csv.writer(open(abspath+'/output'+str(rep)+'.csv', 'wb'))
    writer_family.writerow(parent)
    writer_kld.writerow(np.asarray(kld)/np.asarray(kld).sum())
    ### Starting the simulation
    print 'Starting simulation...'
    for j in xrange(evCyc):
        t3 = time.time()  #starting time of one cycle
        kld = np.asarray(kld)   #KLD list to numpy array
        kld_dist = kld/kld.sum()   #normalize to a proper distribution
        #print kld_dist
        cumprob_kld = np.cumsum(kld_dist) #cumulative summation
        cumprob_kld.reshape((1, noInd))
        R = np.random.uniform(0.0, 1.0, (noInd, 1))  #uniformly distributed values
        A = np.less_equal(R, cumprob_kld)  #logical matrix
        repr_indiv = np.sum(A, axis=1) - 1      #index for current generation drawing from last generation
        #print repr_indiv
        child = [parent[kk] for kk in repr_indiv]
        family.append(child)
        writer_family.writerow(child)
        parent = child  #child of this cycle is parent of next cycle
        print 'Cycle', j, 'Sum of individual values:', sum(parent)
        # if all individuals converge to the same root, break the cycle loop.
        if all(item == parent[0] for item in parent):
            break
        models = [models[k] for k in repr_indiv] #update the current generation
        temp_dict = {}        #temporary dict for keeping track of ancestors

        '''
        The following loop deals with:
            1. randomly select weights (noMut) from the input layer for mutating
            2. make alternative individual by adding 1% of the weights
            3. get KLD for each alternative individuals
            4. update the selected weights with certain beneficial rate
            5. have the selected weights mutated by adding 20% of weights
            6. apply mutated indiduals to the test inputs to new KLD's
        '''
        for i in xrange(noInd):
            weights = models[i]
            [w_in, b_in, w_out, b_out] = weights
            shape_in = w_in.shape
            mut = np.random.permutation(shape_in[0] * shape_in[1])[:noMut]
            pairs = [[x, y] for x in range(shape_in[0]) for y in range(shape_in[1])]
            mutInd = [pairs[ii] for ii in mut]
            #print mutInd

            altWeights = w_in
            if root_dict[repr_indiv[i]] == 'DT':
                alt_w = evo_updater([altWeights, b_in, w_out, b_out], t_x, t_y, benrate)
                temp_dict[i] = 'DT'
            if root_dict[repr_indiv[i]] == 'T':
                alt_w = evo_updater([altWeights, b_in, w_out, b_out], t_temp, t_y, benrate)
                temp_dict[i] = 'T'
            if root_dict[repr_indiv[i]] == 'D':
                alt_w = evo_updater([altWeights, b_in, w_out, b_out], t_dl, t_y, benrate)
                temp_dict[i] = 'D'
            alt_w_in = alt_w[0]
            if np.all(np.isnan(alt_w_in)):
                continue
            w_mean = np.mean(alt_w_in)
            w_std = np.std(alt_w_in)
            mutsig = mutrate * (w_mean + w_std)
            if mutsig <= 0 or np.isnan(mutsig):
                mutsig = 0.01

            #perform the actual mutation after change the network's weights
            for idx in mutInd:
                alt_w_in[idx[0], idx[1]] = alt_w_in[idx[0], idx[1]] + np.random.normal(0, mutsig, 1)
            updated_weights = [alt_w_in, b_in, w_out, b_out]

            #update the KLD for each individual from updated weights, for next cycle
            if root_dict[repr_indiv[i]] == 'DT':
                kld[i] = predictor(updated_weights, t_x, t_y)
            elif root_dict[repr_indiv[i]] == 'T':
                kld[i] = predictor(updated_weights, t_temp, t_y)
            elif root_dict[repr_indiv[i]] == 'D':
                kld[i] = predictor(updated_weights, t_dl, t_y)

            models[i] = updated_weights
        #print kld
        #update root_dict to keep track of data access, for next cycle
        root_dict = temp_dict
        #generate new testing years
        test_idx = np.random.permutation(N_test/360)[:testyrs]
        #print test_idx
        #print test_x.shape
        #print test_y.shape
        t_x = np.array([])
        t_y = np.array([])
        for yr in test_idx:
            if t_x.size == 0:
                t_x = test_x[yr*360:(yr+1)*360, :]
                t_y = test_y[yr*360:(yr+1)*360]
            else:
                t_x = np.append(t_x, test_x[yr*360:(yr+1)*360, :], axis=0)
                t_y = np.append(t_y, test_y[yr*360:(yr+1)*360])
        t_y = np.expand_dims(t_y, axis=1)
        #print '2 shape of t_y', t_y.shape
        t_temp = t_x[:, :84]         #the temperature features in testing inputs
        t_dl = t_x[:, 84:]           #the DL features in testing inputs
        #print t_temp.shape, t_y.shape
        t4 = time.time()  #ending time of one cycle
        print 'Time used for cycle ', j, ': ',  t4 - t3
        #print 'Family after cycle',j, ': ', family
        writer_kld.writerow(kld_dist)
    with open(abspath+'/output_fa'+str(rep)+'.csv', 'wb') as f:
        writer = csv.writer(f)
        writer.writerows(family)

def train_mlp(train_set_x, train_set_y, learning_rate=0.001, L1_reg=0., L2_reg=0.000, n_epochs=200, batch_size=100, n_in=86, n_hidden=150):
    #preparing data
    n_tr_batches = train_set_x.shape[0]/batch_size

    #print 'building the model...'
    x = T.matrix('x')
    y = T.matrix('y')
    rng = np.random.RandomState(1234)

    classifier=MLP(rng=rng, input=x, n_in=n_in, n_hidden=n_hidden, n_out=1)
    cost = (classifier.errors(y) + L1_reg*classifier.L1 + L2_reg*classifier.L2_sqr)
    g_params = [T.grad(cost, param) for param in classifier.params]
    updates = [(param, param-learning_rate*g_param) for param, g_param in zip(classifier.params, g_params)]

    #the training model
    training = theano.function(inputs=[x, y], outputs=cost, updates=updates)
    ######################
    # Training process using early stopping
    ######################
    #print '...training'
    start_time = time.clock()
    epoch = 0
    while (epoch < n_epochs):
        epoch += 1
        for batch_idx in xrange(n_tr_batches):
            cost_ij = training(train_set_x[batch_idx*batch_size:(batch_idx + 1)*batch_size, :],
                               train_set_y[batch_idx*batch_size:(batch_idx + 1)*batch_size])
    end_time = time.clock()
    w_in = classifier.params[0].get_value(borrow=True)
    b_in = classifier.params[1].get_value(borrow=True)
    w_out = classifier.params[2].get_value(borrow=True)
    b_out = classifier.params[3].get_value(borrow=True)
    #print weigths.shape
    return [w_in, b_in, w_out, b_out]

def predictor(weights, inputs, targets):
    # build a predictor based on the weights, return the KLD between targets and predicted outputs
    [w_in, b_in, w_out, b_out] = weights
    output_layer1 = np.tanh(np.dot(inputs, w_in) + b_in)
    output_layer2 = np.dot(output_layer1, w_out) + b_out
    outputs = np.absolute(output_layer2)/np.sum(output_layer2) #remove negative values and normalize to have a proper distribution
    targets_dist = np.absolute(targets)/np.sum(targets)
    outputs = [outputs[i][0] if outputs[i]>0 else 0.000001 for i in xrange(len(outputs))]
    targets_dist = [targets_dist[i][0] if targets_dist[i]>0 else 0.000001 for i in xrange(len(targets_dist))]
    kld = entropy(outputs, targets_dist)
    #print kld
    #print outputs[:5]
    #print targets_dist[:5]
    return kld

def evo_updater(weights, datax, datay, benrate):
    x = T.matrix('x')
    y = T.matrix('y')
    [w_in_values, b_in_values, w_out_values, b_out_values] = weights
    w_in = theano.shared(value=w_in_values,
                         name='w_in',
                         borrow=True
                        )
    b_in = theano.shared(value=b_in_values,
                         name='b_in',
                         borrow=True
                        )
    w_out = theano.shared(value=w_out_values,
                          name='w_out',
                          borrow=True
                         )
    b_out = theano.shared(value=b_out_values,
                          name='b_out',
                          borrow=True
                         )
    params = [w_in, b_in, w_out, b_out]
    lin_output = T.dot(x, w_in) + b_in
    hidden_out = T.tanh(lin_output)
    output = T.dot(hidden_out, w_out) + b_out

    def errors(target):
        return T.mean(T.sqr(output - target))

    cost = errors(y)
    g_params = [T.grad(cost, param) for param in params]
    updates = [(param, param-benrate*g_param) for param, g_param in zip(params, g_params)]
    training = theano.function(inputs=[x, y], outputs=cost, updates=updates)
    err = training(datax, datay)

    weight_input = w_in.get_value(borrow=True)
    b_input = b_in.get_value(borrow=True)
    weight_output = w_out.get_value(borrow=True)
    b_output = b_out.get_value(borrow=True)
    return [weight_input, b_input, weight_output, b_output]


def load_data():
    ''' Loads the dataset'''


    print '...Loading data'
    # Load the dataset
    data = scipy.io.loadmat('data.mat')
    test_x = data['test_input'].swapaxes(0, 1)
    test_y = data['test_output'].swapaxes(0, 1)
    train_x = data['train_input'].swapaxes(0, 1) #data for train and validation
    train_y = data['train_output'].swapaxes(0, 1)
    test_x = np.concatenate((test_x, train_x[0:20*360, :]), axis=0)
    test_y = np.vstack((test_y, train_y[0:20*360]))
    train_x = train_x[20*360:, :]
    train_y = train_y[20*360:]
    N_points = len(train_y)
    #print test_x.shape, test_y.shape, train_x.shape, train_y.shape
    print 'Number of training and testing points', N_points, len(test_y)

    rval = [(train_x, train_y),
            (test_x, test_y)]
    return rval

class LinearRegression(object):
    '''
    W_values = np.asarray(rng.uniform(size=(n_in,), low = -1 * range, high = range), dtype=theano.config.floatX)
    self.W = theano.shared(value = W_values, name = W_name)
    self.b = theano.shared(np.float32(initialBias), name=b_name)
    '''
    def __init__(self, input, n_in, n_out):

        self.W = theano.shared(value=np.ones((n_in, n_out), dtype=theano.config.floatX),
                               name='W',
                               borrow=True
                              )
        self.b = theano.shared(value=np.ones((n_out,), dtype=theano.config.floatX),
                               name='b',
                               borrow=True
                              )

        self.params = [self.W, self.b]
        self.output = T.dot(input, self.W) + self.b

    def errors(self, y):

        return T.mean(T.sqr(self.output - y))  #return mean square error
        #else:
            #raise NotImplementedError()

class HiddenLayer(object):
    def __init__(self, rng, input, n_in, n_out, W=None, b=None, activation=T.tanh):
        #n_out defines the number of hidden units
        #each column of W defines the weights from input to each hidden node
        self.input = input
        if W is None:
            W_values = np.asarray(rng.uniform(low=-np.sqrt((6./(n_in + n_out))),
                                              high=np.sqrt(6./(n_in+n_out)),
                                              size=(n_in, n_out)),
                                  dtype=theano.config.floatX
                                 )
            if activation == theano.tensor.nnet.sigmoid:
                W_values *= 4
            W = theano.shared(value=W_values,
                              name='W',
                              borrow=True
                             )
        if b is None:
            b_values = np.zeros((n_out,), dtype=theano.config.floatX)
            b = theano.shared(value=b_values,
                              name='b',
                              borrow=True
                             )
        self.W = W
        self.b = b
        lin_output = T.dot(input, self.W) + self.b
        self.output = (lin_output if activation is None else activation(lin_output))
        self.params = [self.W, self.b]

class MLP(object):

    def __init__(self, rng, input, n_in, n_hidden, n_out):
        self.hiddenLayer = HiddenLayer(rng=rng,
                                       input=input,
                                       n_in=n_in,
                                       n_out=n_hidden,
                                       activation=T.tanh
                                      )
        self.linearRegression = LinearRegression(input=self.hiddenLayer.output,
                                                 n_in=n_hidden,
                                                 n_out=n_out
                                                )
        self.L1 = (abs(self.hiddenLayer.W).sum() + abs(self.linearRegression.W).sum())
        self.L2_sqr = (self.hiddenLayer.W **2).sum() + (self.linearRegression.W **2).sum()
        self.errors = self.linearRegression.errors
        self.output = self.linearRegression.output
        self.params = self.hiddenLayer.params + self.linearRegression.params

if __name__ == '__main__':
   main()
