# Supplementary material for: Information integration and decision making in flowering time control
Source: PLoS One. 2020 Sep 23;15(9):e0239417. doi: 10.1371/journal.pone.0239417 (PMC7511014; doi:10.1371/journal.pone.0239417)
Supplement: S1 Code — (ZIP) [file pone.0239417.s002.zip › optimization.py]

"python2.7"
__author__ = 'Linlin'

import scipy as sp
import numpy as np
from numpy import sin, cos
from scipy.optimize import minimize
from pyswarm import pso
import cmath
import math

def main():
be = []
fopt = []
for i in range(10):
    
    lb = [0.0001, 0.0001] 
    ub = [10, 10]
    xopt, yopt = pso(obj_real, lb, ub, f_ieqcons=constraints, swarmsize=150, maxiter=200)
    
    be.append(xopt)
    fopt.append(yopt)
    
be = np.array(be)
fopt = np.array(fopt)

print( fopt)
print(be)


def Hermite(n, x):
    
    H0 = 1
    H1 = 2*x
    
    for i in range(1, n + 1):
        H0, H1 = H1, 2*x*H1 - 2*i*H0
        
    return H0

def D(x, lam):

    Dt = -(7.775/(1 + lam**2)) * (lam*cos(x) + sin(x)) - (2.669/(1 + lam**2))*(lam*sin(x)-cos(x))\
         - (0.1552/(4 + lam**2))*(lam*cos(2*x) + 2*sin(2*x))\
         + (0.4052/(4 + lam**2))*(lam*sin(2*x) - 2*cos(2*x))
            
    return Dt

def obj_real(x):
    bet, lam = x
    d = 13
    starting = 1.8
    ending = 4.8
    #lam = 1.8
    t1 = np.linspace(starting, ending, 100)   #the integral bounds
    t2 = np.linspace(ending, starting+6.28, 100)
    n = range(0, 30);                      #the critical value of methylation sites

    b1 = d*bet/lam + bet*D(t1, lam)
    b2 = d*bet/lam + bet*D(t2, lam)
    a = 13 * bet**2/(2*lam*(lam + 0.25*365/(2*math.pi)))
    alpha = complex(0, np.sqrt(a))
    xp1 = (b1 - 2*a)/(2*alpha)
    xp2 = (b2 - 2*a)/(2*alpha)
    #Herm = np.array([np.sum(np.exp(a-b1)) for i in n])
    Herm = np.array([np.sum(Hermite(i, xp2)) for i in n])
    herm1 = np.array([((ending - starting)/100)*np.sum(np.exp(a-b1)*Hermite(i, xp1))/math.factorial(i) for i in n])
    herm2 = np.array([((starting - ending + 6.28)/100)*np.sum(np.exp(a-b2)*Hermite(i, xp2))/math.factorial(i) for i in n])
    alpha_n = []
    mul1_n = []
    mul2_n = []
    
    for i in n:
        
        tt = i%4
        
        if tt == 0:
            alpha_i = (np.sqrt(a)) ** i
            mul1_i = (herm1[i].real) * (alpha_i.real)
            mul2_i = (herm2[i].real) * (alpha_i.real)
        elif tt == 1:
            alpha_i = complex(0, (np.sqrt(a)) ** i)
            mul1_i = -(herm1[i].imag) * (alpha_i.imag)
            mul2_i = -(herm2[i].imag) * (alpha_i.imag)
        elif tt == 2:
            alpha_i = -(np.sqrt(a)) ** i
            mul1_i = (herm1[i].real) * (alpha_i.real)
            mul2_i = (herm2[i].real) * (alpha_i.real)
        else:
            alpha_i = complex(0, -(np.sqrt(a)) ** i)
            mul1_i = -(herm1[i].imag) * (alpha_i.imag)
            mul2_i = -(herm2[i].imag) * (alpha_i.imag)
            
        alpha_n.append(alpha_i)
        mul1_n.append(mul1_i)
        mul2_n.append(mul2_i)
        
    alpha_n = np.array(alpha_n)
    mul1_n = np.array(mul1_n)
    mul2_n = np.array(mul2_n)
    
    integral = mul1_n + 1.3 - mul2_n
    
    return integral.sum()

def constraints(x):   #(\lambda+0.25)(d-8\lambda)-13\beta>0
    bet, lam = x
    d = 13

    con = (lam + 0.25*365/(2*math.pi))*(d - 8.2) - 13*bet
    return con

def obj_nonoise(x):
    bet, lam = x
    d = 13.0
    #lam = 2
    t1 = np.linspace(1.3, 2.6, 100)   #the integral bounds
    t2 = np.linspace(2.6, 7.58, 100)
    w = 0.0172

    n = range(0, 35);                      #the critical value of methylation sites
    '''D1 = -(7.775/(1 + lam**2)) * (lam*cos(t1) + sin(t1)) - (2.669/(1 + lam**2))*(lam*sin(t1)-cos(t1))\
         - (0.1552/(4 + lam**2))*(lam*cos(2*t1) + 2*sin(2*t1))\
         + (0.4052/(4 + lam**2))*(lam*sin(2*t1) - 2*cos(2*t1)) + 273
    D2 = -(7.775/(1 + lam**2)) * (lam*cos(t2) + sin(t2)) - (2.669/(1 + lam**2))*(lam*sin(t2)-cos(t2))\
         - (0.1552/(4 + lam**2))*(lam*cos(2*t2) + 2*sin(2*t2))\
         + (0.4052/(4 + lam**2))*(lam*sin(2*t2) - 2*cos(2*t2)) + 273'''
            
    D1 = -(7.775/(1 + lam**2)) * (lam*cos(t1) + sin(t1)) - (2.669/(1 + lam**2))*(lam*sin(t1)-cos(t1))\
         - (0.1552/(4 + lam**2))*(lam*cos(2*t1) + 2*sin(2*t1))\
         + (0.4052/(4  + lam**2))*(lam*sin(2*t1) - 2*cos(2*t1)) 
    D2 = -(7.775/(1  + lam**2)) * (lam*cos(t2) + sin(t2)) - (2.669/(1  + lam**2))*(lam*sin(t2)-cos(t2))\
         - (0.1552/(4  + lam**2))*(lam*cos(2*t2) + 2*sin(2*t2))\
         + (0.4052/(4  + lam**2))*(lam*sin(2*t2) - 2*cos(2*t2)) 
    b1 = d*bet/lam + bet*D1
    b2 = d*bet/lam + bet*D2
    integral1 = np.array([((2.6-1.3)/100)*np.sum((np.exp(-b1) * b1**i )/math.factorial(i)) for i in n])
    integral2 = np.array([((7.58-2.6)/100)*np.sum((np.exp(-b2) * b2**i )/math.factorial(i)) for i in n])
    
    integral0 = -integral1 + 1.3 + integral2
    #integral = np.array([np.sum(np.exp(-b) * b**i * ep * (1 - (1/(sig*math.sqrt(2*math.pi)))\
     #          * np.exp(-(t1 - 1.8)**2)/(2 * sig**2))/math.factorial(i)) for i in n])
    return integral0.sum()


if __name__ == '__main__':
    main()
