# Supplementary material for: Information integration and decision making in flowering time control
Source: PLoS One. 2020 Sep 23;15(9):e0239417. doi: 10.1371/journal.pone.0239417 (PMC7511014; doi:10.1371/journal.pone.0239417)
Supplement: S1 Data — (ZIP) [file pone.0239417.s003.zip]

Archive with 7 entries (6 files):
- data/
- data/SanF_temperature.csv
- data/auckland_temperature.csv
- data/cologne_daylength.csv
- data/cologne_temperature.csv
- data/kahului_temperature.csv
- data/oslo_temperature.csv
