# Supplementary material for: Information integration and decision making in flowering time control
Source: PLoS One. 2020 Sep 23;15(9):e0239417. doi: 10.1371/journal.pone.0239417 (PMC7511014; doi:10.1371/journal.pone.0239417)
Supplement: S1 Data — (ZIP) [file pone.0239417.s003.zip › data/cologne_temperature.csv]

GHCND:GME00121042	19580101	88			E	9999	64			E	9999
GHCND:GME00121042	19580102	76			E	9999	-36			E	9999
GHCND:GME00121042	19580103	5			E	9999	-76			E	9999
GHCND:GME00121042	19580104	-2			E	9999	-65			E	9999
GHCND:GME00121042	19580105	84			E	9999	-14			E	9999
GHCND:GME00121042	19580106	120			E	9999	-3			E	9999
GHCND:GME00121042	19580107	115			E	9999	16			E	9999
GHCND:GME00121042	19580108	50			E	9999	12			E	9999
GHCND:GME00121042	19580109	83			E	9999	42			E	9999
GHCND:GME00121042	19580110	68			E	9999	38			E	9999
GHCND:GME00121042	19580111	90			E	9999	37			E	9999
GHCND:GME00121042	19580112	49			E	9999	16			E	9999
GHCND:GME00121042	19580113	47			E	9999	9			E	9999
GHCND:GME00121042	19580114	36			E	9999	8			E	9999
GHCND:GME00121042	19580115	11			E	9999	0			E	9999
GHCND:GME00121042	19580116	24			E	9999	0			E	9999
GHCND:GME00121042	19580117	56			E	9999	20			E	9999
GHCND:GME00121042	19580118	57			E	9999	4			E	9999
GHCND:GME00121042	19580119	74			E	9999	-7			E	9999
GHCND:GME00121042	19580120	18			E	9999	-12			E	9999
GHCND:GME00121042	19580121	14			E	9999	-12			E	9999
GHCND:GME00121042	19580122	27			E	9999	-17			E	9999
GHCND:GME00121042	19580123	24			E	9999	-84			E	9999
GHCND:GME00121042	19580124	-2			E	9999	-56			E	9999
GHCND:GME00121042	19580125	20			E	9999	-92			E	9999
GHCND:GME00121042	19580126	20			E	9999	-20			E	9999
GHCND:GME00121042	19580127	50			E	9999	3			E	9999
GHCND:GME00121042	19580128	50			E	9999	-14			E	9999
GHCND:GME00121042	19580129	72			E	9999	-21			E	9999
GHCND:GME00121042	19580130	77			E	9999	-45			E	9999
GHCND:GME00121042	19580131	73			E	9999	-13			E	9999
GHCND:GME00121042	19580201	20			E	9999	-32			E	9999
GHCND:GME00121042	19580202	71			E	9999	-48			E	9999
GHCND:GME00121042	19580203	63			E	9999	16			E	9999
GHCND:GME00121042	19580204	56			E	9999	-42			E	9999
GHCND:GME00121042	19580205	80			E	9999	32			E	9999
GHCND:GME00121042	19580206	52			E	9999	4			E	9999
GHCND:GME00121042	19580207	18			E	9999	-16			E	9999
GHCND:GME00121042	19580208	78			E	9999	-16			E	9999
GHCND:GME00121042	19580209	115			E	9999	-1			E	9999
GHCND:GME00121042	19580210	160			E	9999	60			E	9999
GHCND:GME00121042	19580211	135			E	9999	88			E	9999
GHCND:GME00121042	19580212	123			E	9999	84			E	9999
GHCND:GME00121042	19580213	120			E	9999	52			E	9999
GHCND:GME00121042	19580214	177			E	9999	101			E	9999
GHCND:GME00121042	19580215	178			E	9999	116			E	9999
GHCND:GME00121042	19580216	144			E	9999	55			E	9999
GHCND:GME00121042	19580217	64			E	9999	10			E	9999
GHCND:GME00121042	19580218	32			E	9999	-10			E	9999
GHCND:GME00121042	19580219	36			E	9999	-8			E	9999
GHCND:GME00121042	19580220	65			E	9999	22			E	9999
GHCND:GME00121042	19580221	67			E	9999	20			E	9999
GHCND:GME00121042	19580222	46			E	9999	-6			E	9999
GHCND:GME00121042	19580223	55			E	9999	-46			E	9999
GHCND:GME00121042	19580224	63			E	9999	4			E	9999
GHCND:GME00121042	19580225	104			E	9999	63			E	9999
GHCND:GME00121042	19580226	70			E	9999	-46			E	9999
GHCND:GME00121042	19580227	-12			E	9999	-128			E	9999
GHCND:GME00121042	19580228	40			E	9999	-96			E	9999
GHCND:GME00121042	19580301	78			E	9999	-53			E	9999
GHCND:GME00121042	19580302	35			E	9999	-50			E	9999
GHCND:GME00121042	19580303	43			E	9999	20			E	9999
GHCND:GME00121042	19580304	57			E	9999	6			E	9999
GHCND:GME00121042	19580305	75			E	9999	15			E	9999
GHCND:GME00121042	19580306	76			E	9999	16			E	9999
GHCND:GME00121042	19580307	31			E	9999	-17			E	9999
GHCND:GME00121042	19580308	17			E	9999	-11			E	9999
GHCND:GME00121042	19580309	0			E	9999	-23			E	9999
GHCND:GME00121042	19580310	10			E	9999	-48			E	9999
GHCND:GME00121042	19580311	12			E	9999	-96			E	9999
GHCND:GME00121042	19580312	20			E	9999	-70			E	9999
GHCND:GME00121042	19580313	6			E	9999	-55			E	9999
GHCND:GME00121042	19580314	33			E	9999	-39			E	9999
GHCND:GME00121042	19580315	34			E	9999	-94			E	9999
GHCND:GME00121042	19580316	36			E	9999	-74			E	9999
GHCND:GME00121042	19580317	51			E	9999	-67			E	9999
GHCND:GME00121042	19580318	50			E	9999	-52			E	9999
GHCND:GME00121042	19580319	28			E	9999	-11			E	9999
GHCND:GME00121042	19580320	10			E	9999	-22			E	9999
GHCND:GME00121042	19580321	10			E	9999	-43			E	9999
GHCND:GME00121042	19580322	14			E	9999	-71			E	9999
GHCND:GME00121042	19580323	24			E	9999	-96			E	9999
GHCND:GME00121042	19580324	78			E	9999	-60			E	9999
GHCND:GME00121042	19580325	107			E	9999	8			E	9999
GHCND:GME00121042	19580326	184			E	9999	50			E	9999
GHCND:GME00121042	19580327	175			E	9999	79			E	9999
GHCND:GME00121042	19580328	168			E	9999	80			E	9999
GHCND:GME00121042	19580329	179			E	9999	74			E	9999
GHCND:GME00121042	19580330	179			E	9999	16			E	9999
GHCND:GME00121042	19580331	90			E	9999	18			E	9999
GHCND:GME00121042	19580401	98			E	9999	-22			E	9999
GHCND:GME00121042	19580402	32			E	9999	-52			E	9999
GHCND:GME00121042	19580403	134			E	9999	-58			E	9999
GHCND:GME00121042	19580404	154			E	9999	53			E	9999
GHCND:GME00121042	19580405	142			E	9999	26			E	9999
GHCND:GME00121042	19580406	62			E	9999	3			E	9999
GHCND:GME00121042	19580407	76			E	9999	23			E	9999
GHCND:GME00121042	19580408	72			E	9999	18			E	9999
GHCND:GME00121042	19580409	58			E	9999	5			E	9999
GHCND:GME00121042	19580410	30			E	9999	-7			E	9999
GHCND:GME00121042	19580411	63			E	9999	-46			E	9999
GHCND:GME00121042	19580412	90			E	9999	-6			E	9999
GHCND:GME00121042	19580413	144			E	9999	-44			E	9999
GHCND:GME00121042	19580414	178			E	9999	-27			E	9999
GHCND:GME00121042	19580415	156			E	9999	58			E	9999
GHCND:GME00121042	19580416	102			E	9999	38			E	9999
GHCND:GME00121042	19580417	82			E	9999	0			E	9999
GHCND:GME00121042	19580418	88			E	9999	-15			E	9999
GHCND:GME00121042	19580419	146			E	9999	52			E	9999
GHCND:GME00121042	19580420	176			E	9999	65			E	9999
GHCND:GME00121042	19580421	154			E	9999	40			E	9999
GHCND:GME00121042	19580422	122			E	9999	20			E	9999
GHCND:GME00121042	19580423	156			E	9999	-26			E	9999
GHCND:GME00121042	19580424	191			E	9999	13			E	9999
GHCND:GME00121042	19580425	150			E	9999	76			E	9999
GHCND:GME00121042	19580426	108			E	9999	39			E	9999
GHCND:GME00121042	19580427	101			E	9999	54			E	9999
GHCND:GME00121042	19580428	125			E	9999	9			E	9999
GHCND:GME00121042	19580429	154			E	9999	66			E	9999
GHCND:GME00121042	19580430	176			E	9999	19			E	9999
GHCND:GME00121042	19580501	215			E	9999	33			E	9999
GHCND:GME00121042	19580502	215			E	9999	39			E	9999
GHCND:GME00121042	19580503	146			E	9999	49			E	9999
GHCND:GME00121042	19580504	150			E	9999	-10			E	9999
GHCND:GME00121042	19580505	248			E	9999	46			E	9999
GHCND:GME00121042	19580506	177			E	9999	95			E	9999
GHCND:GME00121042	19580507	182			E	9999	90			E	9999
GHCND:GME00121042	19580508	216			E	9999	105			E	9999
GHCND:GME00121042	19580509	226			E	9999	108			E	9999
GHCND:GME00121042	19580510	203			E	9999	124			E	9999
GHCND:GME00121042	19580511	161			E	9999	102			E	9999
GHCND:GME00121042	19580512	150			E	9999	84			E	9999
GHCND:GME00121042	19580513	180			E	9999	64			E	9999
GHCND:GME00121042	19580514	182			E	9999	86			E	9999
GHCND:GME00121042	19580515	147			E	9999	94			E	9999
GHCND:GME00121042	19580516	143			E	9999	78			E	9999
GHCND:GME00121042	19580517	150			E	9999	56			E	9999
GHCND:GME00121042	19580518	158			E	9999	76			E	9999
GHCND:GME00121042	19580519	208			E	9999	126			E	9999
GHCND:GME00121042	19580520	263			E	9999	88			E	9999
GHCND:GME00121042	19580521	160			E	9999	100			E	9999
GHCND:GME00121042	19580522	183			E	9999	44			E	9999
GHCND:GME00121042	19580523	220			E	9999	109			E	9999
GHCND:GME00121042	19580524	191			E	9999	113			E	9999
GHCND:GME00121042	19580525	183			E	9999	113			E	9999
GHCND:GME00121042	19580526	193			E	9999	116			E	9999
GHCND:GME00121042	19580527	180			E	9999	69			E	9999
GHCND:GME00121042	19580528	181			E	9999	97			E	9999
GHCND:GME00121042	19580529	215			E	9999	54			E	9999
GHCND:GME00121042	19580530	194			E	9999	100			E	9999
GHCND:GME00121042	19580531	221			E	9999	52			E	9999
GHCND:GME00121042	19580601	259			E	9999	91			E	9999
GHCND:GME00121042	19580602	290			E	9999	112			E	9999
GHCND:GME00121042	19580603	202			E	9999	127			E	9999
GHCND:GME00121042	19580604	142			E	9999	110			E	9999
GHCND:GME00121042	19580605	212			E	9999	80			E	9999
GHCND:GME00121042	19580606	238			E	9999	72			E	9999
GHCND:GME00121042	19580607	231			E	9999	129			E	9999
GHCND:GME00121042	19580608	197			E	9999	126			E	9999
GHCND:GME00121042	19580609	188			E	9999	117			E	9999
GHCND:GME00121042	19580610	190			E	9999	102			E	9999
GHCND:GME00121042	19580611	187			E	9999	34			E	9999
GHCND:GME00121042	19580612	152			E	9999	92			E	9999
GHCND:GME00121042	19580613	182			E	9999	41			E	9999
GHCND:GME00121042	19580614	217			E	9999	54			E	9999
GHCND:GME00121042	19580615	236			E	9999	55			E	9999
GHCND:GME00121042	19580616	268			E	9999	77			E	9999
GHCND:GME00121042	19580617	280			E	9999	128			E	9999
GHCND:GME00121042	19580618	179			E	9999	122			E	9999
GHCND:GME00121042	19580619	202			E	9999	54			E	9999
GHCND:GME00121042	19580620	157			E	9999	130			E	9999
GHCND:GME00121042	19580621	164			E	9999	104			E	9999
GHCND:GME00121042	19580622	206			E	9999	94			E	9999
GHCND:GME00121042	19580623	183			E	9999	108			E	9999
GHCND:GME00121042	19580624	186			E	9999	78			E	9999
GHCND:GME00121042	19580625	192			E	9999	77			E	9999
GHCND:GME00121042	19580626	194			E	9999	126			E	9999
GHCND:GME00121042	19580627	164			E	9999	104			E	9999
GHCND:GME00121042	19580628	183			E	9999	110			E	9999
GHCND:GME00121042	19580629	212			E	9999	136			E	9999
GHCND:GME00121042	19580630	252			E	9999	100			E	9999
GHCND:GME00121042	19580701	275			E	9999	127			E	9999
GHCND:GME00121042	19580702	200			E	9999	153			E	9999
GHCND:GME00121042	19580703	202			E	9999	112			E	9999
GHCND:GME00121042	19580704	202			E	9999	110			E	9999
GHCND:GME00121042	19580705	208			E	9999	123			E	9999
GHCND:GME00121042	19580706	199			E	9999	129			E	9999
GHCND:GME00121042	19580707	176			E	9999	133			E	9999
GHCND:GME00121042	19580708	200			E	9999	134			E	9999
GHCND:GME00121042	19580709	254			E	9999	88			E	9999
GHCND:GME00121042	19580710	268			E	9999	110			E	9999
GHCND:GME00121042	19580711	278			E	9999	110			E	9999
GHCND:GME00121042	19580712	283			E	9999	135			E	9999
GHCND:GME00121042	19580713	268			E	9999	177			E	9999
GHCND:GME00121042	19580714	216			E	9999	94			E	9999
GHCND:GME00121042	19580715	256			E	9999	77			E	9999
GHCND:GME00121042	19580716	243			E	9999	154			E	9999
GHCND:GME00121042	19580717	190			E	9999	99			E	9999
GHCND:GME00121042	19580718	233			E	9999	74			E	9999
GHCND:GME00121042	19580719	261			E	9999	104			E	9999
GHCND:GME00121042	19580720	264			E	9999	149			E	9999
GHCND:GME00121042	19580721	197			E	9999	129			E	9999
GHCND:GME00121042	19580722	195			E	9999	132			E	9999
GHCND:GME00121042	19580723	180			E	9999	107			E	9999
GHCND:GME00121042	19580724	182			E	9999	76			E	9999
GHCND:GME00121042	19580725	211			E	9999	114			E	9999
GHCND:GME00121042	19580726	220			E	9999	132			E	9999
GHCND:GME00121042	19580727	223			E	9999	114			E	9999
GHCND:GME00121042	19580728	259			E	9999	168			E	9999
GHCND:GME00121042	19580729	218			E	9999	178			E	9999
GHCND:GME00121042	19580730	229			E	9999	158			E	9999
GHCND:GME00121042	19580731	235			E	9999	102			E	9999
GHCND:GME00121042	19580801	279			E	9999	107			E	9999
GHCND:GME00121042	19580802	209			E	9999	127			E	9999
GHCND:GME00121042	19580803	196			E	9999	95			E	9999
GHCND:GME00121042	19580804	210			E	9999	92			E	9999
GHCND:GME00121042	19580805	245			E	9999	162			E	9999
GHCND:GME00121042	19580806	212			E	9999	164			E	9999
GHCND:GME00121042	19580807	202			E	9999	110			E	9999
GHCND:GME00121042	19580808	215			E	9999	139			E	9999
GHCND:GME00121042	19580809	230			E	9999	155			E	9999
GHCND:GME00121042	19580810	284			E	9999	175			E	9999
GHCND:GME00121042	19580811	256			E	9999	184			E	9999
GHCND:GME00121042	19580812	213			E	9999	147			E	9999
GHCND:GME00121042	19580813	208			E	9999	138			E	9999
GHCND:GME00121042	19580814	202			E	9999	138			E	9999
GHCND:GME00121042	19580815	231			E	9999	166			E	9999
GHCND:GME00121042	19580816	220			E	9999	156			E	9999
GHCND:GME00121042	19580817	225			E	9999	104			E	9999
GHCND:GME00121042	19580818	270			E	9999	146			E	9999
GHCND:GME00121042	19580819	251			E	9999	168			E	9999
GHCND:GME00121042	19580820	218			E	9999	158			E	9999
GHCND:GME00121042	19580821	206			E	9999	134			E	9999
GHCND:GME00121042	19580822	211			E	9999	127			E	9999
GHCND:GME00121042	19580823	207			E	9999	150			E	9999
GHCND:GME00121042	19580824	193			E	9999	99			E	9999
GHCND:GME00121042	19580825	205			E	9999	124			E	9999
GHCND:GME00121042	19580826	209			E	9999	123			E	9999
GHCND:GME00121042	19580827	233			E	9999	102			E	9999
GHCND:GME00121042	19580828	276			E	9999	122			E	9999
GHCND:GME00121042	19580829	293			E	9999	157			E	9999
GHCND:GME00121042	19580830	286			E	9999	157			E	9999
GHCND:GME00121042	19580831	272			E	9999	172			E	9999
GHCND:GME00121042	19580901	264			E	9999	144			E	9999
GHCND:GME00121042	19580902	262			E	9999	133			E	9999
GHCND:GME00121042	19580903	240			E	9999	134			E	9999
GHCND:GME00121042	19580904	249			E	9999	118			E	9999
GHCND:GME00121042	19580905	260			E	9999	106			E	9999
GHCND:GME00121042	19580906	290			E	9999	116			E	9999
GHCND:GME00121042	19580907	266			E	9999	154			E	9999
GHCND:GME00121042	19580908	224			E	9999	145			E	9999
GHCND:GME00121042	19580909	207			E	9999	105			E	9999
GHCND:GME00121042	19580910	202			E	9999	134			E	9999
GHCND:GME00121042	19580911	191			E	9999	100			E	9999
GHCND:GME00121042	19580912	183			E	9999	67			E	9999
GHCND:GME00121042	19580913	227			E	9999	64			E	9999
GHCND:GME00121042	19580914	266			E	9999	94			E	9999
GHCND:GME00121042	19580915	270			E	9999	132			E	9999
GHCND:GME00121042	19580916	194			E	9999	148			E	9999
GHCND:GME00121042	19580917	191			E	9999	148			E	9999
GHCND:GME00121042	19580918	191			E	9999	100			E	9999
GHCND:GME00121042	19580919	213			E	9999	98			E	9999
GHCND:GME00121042	19580920	206			E	9999	124			E	9999
GHCND:GME00121042	19580921	186			E	9999	75			E	9999
GHCND:GME00121042	19580922	187			E	9999	81			E	9999
GHCND:GME00121042	19580923	184			E	9999	98			E	9999
GHCND:GME00121042	19580924	204			E	9999	121			E	9999
GHCND:GME00121042	19580925	163			E	9999	121			E	9999
GHCND:GME00121042	19580926	150			E	9999	111			E	9999
GHCND:GME00121042	19580927	170			E	9999	78			E	9999
GHCND:GME00121042	19580928	190			E	9999	54			E	9999
GHCND:GME00121042	19580929	223			E	9999	104			E	9999
GHCND:GME00121042	19580930	183			E	9999	137			E	9999
GHCND:GME00121042	19581001	166			E	9999	118			E	9999
GHCND:GME00121042	19581002	167			E	9999	84			E	9999
GHCND:GME00121042	19581003	176			E	9999	59			E	9999
GHCND:GME00121042	19581004	188			E	9999	124			E	9999
GHCND:GME00121042	19581005	187			E	9999	104			E	9999
GHCND:GME00121042	19581006	134			E	9999	80			E	9999
GHCND:GME00121042	19581007	163			E	9999	21			E	9999
GHCND:GME00121042	19581008	182			E	9999	77			E	9999
GHCND:GME00121042	19581009	186			E	9999	124			E	9999
GHCND:GME00121042	19581010	198			E	9999	141			E	9999
GHCND:GME00121042	19581011	169			E	9999	115			E	9999
GHCND:GME00121042	19581012	140			E	9999	80			E	9999
GHCND:GME00121042	19581013	138			E	9999	38			E	9999
GHCND:GME00121042	19581014	146			E	9999	98			E	9999
GHCND:GME00121042	19581015	145			E	9999	107			E	9999
GHCND:GME00121042	19581016	120			E	9999	70			E	9999
GHCND:GME00121042	19581017	126			E	9999	58			E	9999
GHCND:GME00121042	19581018	107			E	9999	22			E	9999
GHCND:GME00121042	19581019	108			E	9999	28			E	9999
GHCND:GME00121042	19581020	128			E	9999	80			E	9999
GHCND:GME00121042	19581021	132			E	9999	34			E	9999
GHCND:GME00121042	19581022	101			E	9999	6			E	9999
GHCND:GME00121042	19581023	126			E	9999	73			E	9999
GHCND:GME00121042	19581024	104			E	9999	44			E	9999
GHCND:GME00121042	19581025	119			E	9999	94			E	9999
GHCND:GME00121042	19581026	128			E	9999	94			E	9999
GHCND:GME00121042	19581027	149			E	9999	29			E	9999
GHCND:GME00121042	19581028	100			E	9999	34			E	9999
GHCND:GME00121042	19581029	106			E	9999	34			E	9999
GHCND:GME00121042	19581030	97			E	9999	6			E	9999
GHCND:GME00121042	19581031	110			E	9999	8			E	9999
GHCND:GME00121042	19581101	108			E	9999	19			E	9999
GHCND:GME00121042	19581102	88			E	9999	0			E	9999
GHCND:GME00121042	19581103	77			E	9999	40			E	9999
GHCND:GME00121042	19581104	109			E	9999	72			E	9999
GHCND:GME00121042	19581105	102			E	9999	60			E	9999
GHCND:GME00121042	19581106	126			E	9999	44			E	9999
GHCND:GME00121042	19581107	117			E	9999	44			E	9999
GHCND:GME00121042	19581108	80			E	9999	63			E	9999
GHCND:GME00121042	19581109	102			E	9999	49			E	9999
GHCND:GME00121042	19581110	78			E	9999	32			E	9999
GHCND:GME00121042	19581111	70			E	9999	42			E	9999
GHCND:GME00121042	19581112	50			E	9999	21			E	9999
GHCND:GME00121042	19581113	40			E	9999	10			E	9999
GHCND:GME00121042	19581114	84			E	9999	36			E	9999
GHCND:GME00121042	19581115	97			E	9999	77			E	9999
GHCND:GME00121042	19581116	103			E	9999	30			E	9999
GHCND:GME00121042	19581117	97			E	9999	-5			E	9999
GHCND:GME00121042	19581118	108			E	9999	30			E	9999
GHCND:GME00121042	19581119	90			E	9999	17			E	9999
GHCND:GME00121042	19581120	79			E	9999	-6			E	9999
GHCND:GME00121042	19581121	74			E	9999	46			E	9999
GHCND:GME00121042	19581122	66			E	9999	44			E	9999
GHCND:GME00121042	19581123	78			E	9999	30			E	9999
GHCND:GME00121042	19581124	44			E	9999	31			E	9999
GHCND:GME00121042	19581125	37			E	9999	22			E	9999
GHCND:GME00121042	19581126	30			E	9999	0			E	9999
GHCND:GME00121042	19581127	99			E	9999	25			E	9999
GHCND:GME00121042	19581128	63			E	9999	38			E	9999
GHCND:GME00121042	19581129	40			E	9999	12			E	9999
GHCND:GME00121042	19581130	22			E	9999	9			E	9999
GHCND:GME00121042	19581201	47			E	9999	-26			E	9999
GHCND:GME00121042	19581202	27			E	9999	-32			E	9999
GHCND:GME00121042	19581203	20			E	9999	-16			E	9999
GHCND:GME00121042	19581204	24			E	9999	-60			E	9999
GHCND:GME00121042	19581205	57			E	9999	-3			E	9999
GHCND:GME00121042	19581206	56			E	9999	-33			E	9999
GHCND:GME00121042	19581207	12			E	9999	-35			E	9999
GHCND:GME00121042	19581208	-6			E	9999	-56			E	9999
GHCND:GME00121042	19581209	48			E	9999	-53			E	9999
GHCND:GME00121042	19581210	49			E	9999	3			E	9999
GHCND:GME00121042	19581211	67			E	9999	10			E	9999
GHCND:GME00121042	19581212	62			E	9999	16			E	9999
GHCND:GME00121042	19581213	84			E	9999	49			E	9999
GHCND:GME00121042	19581214	68			E	9999	33			E	9999
GHCND:GME00121042	19581215	76			E	9999	-2			E	9999
GHCND:GME00121042	19581216	100			E	9999	59			E	9999
GHCND:GME00121042	19581217	87			E	9999	36			E	9999
GHCND:GME00121042	19581218	90			E	9999	4			E	9999
GHCND:GME00121042	19581219	110			E	9999	51			E	9999
GHCND:GME00121042	19581220	115			E	9999	49			E	9999
GHCND:GME00121042	19581221	113			E	9999	34			E	9999
GHCND:GME00121042	19581222	83			E	9999	-3			E	9999
GHCND:GME00121042	19581223	51			E	9999	-17			E	9999
GHCND:GME00121042	19581224	51			E	9999	43			E	9999
GHCND:GME00121042	19581225	47			E	9999	28			E	9999
GHCND:GME00121042	19581226	49			E	9999	7			E	9999
GHCND:GME00121042	19581227	107			E	9999	9			E	9999
GHCND:GME00121042	19581228	104			E	9999	59			E	9999
GHCND:GME00121042	19581229	80			E	9999	24			E	9999
GHCND:GME00121042	19581230	108			E	9999	38			E	9999
GHCND:GME00121042	19581231	91			E	9999	34			E	9999
GHCND:GME00121042	19590101	91			E	9999	18			E	9999
GHCND:GME00121042	19590102	79			E	9999	34			E	9999
GHCND:GME00121042	19590103	46			E	9999	-4			E	9999
GHCND:GME00121042	19590104	17			E	9999	-21			E	9999
GHCND:GME00121042	19590105	30			E	9999	1			E	9999
GHCND:GME00121042	19590106	24			E	9999	4			E	9999
GHCND:GME00121042	19590107	89			E	9999	13			E	9999
GHCND:GME00121042	19590108	31			E	9999	0			E	9999
GHCND:GME00121042	19590109	24			E	9999	-5			E	9999
GHCND:GME00121042	19590110	3			E	9999	-22			E	9999
GHCND:GME00121042	19590111	-1			E	9999	-42			E	9999
GHCND:GME00121042	19590112	17			E	9999	-61			E	9999
GHCND:GME00121042	19590113	17			E	9999	-9			E	9999
GHCND:GME00121042	19590114	19			E	9999	-20			E	9999
GHCND:GME00121042	19590115	-15			E	9999	-86			E	9999
GHCND:GME00121042	19590116	-16			E	9999	-89			E	9999
GHCND:GME00121042	19590117	35			E	9999	-36			E	9999
GHCND:GME00121042	19590118	20			E	9999	-29			E	9999
GHCND:GME00121042	19590119	62			E	9999	11			E	9999
GHCND:GME00121042	19590120	117			E	9999	43			E	9999
GHCND:GME00121042	19590121	95			E	9999	56			E	9999
GHCND:GME00121042	19590122	132			E	9999	84			E	9999
GHCND:GME00121042	19590123	113			E	9999	38			E	9999
GHCND:GME00121042	19590124	67			E	9999	14			E	9999
GHCND:GME00121042	19590125	42			E	9999	-6			E	9999
GHCND:GME00121042	19590126	14			E	9999	-42			E	9999
GHCND:GME00121042	19590127	65			E	9999	-46			E	9999
GHCND:GME00121042	19590128	60			E	9999	-46			E	9999
GHCND:GME00121042	19590129	98			E	9999	-52			E	9999
GHCND:GME00121042	19590130	68			E	9999	-70			E	9999
GHCND:GME00121042	19590131	40			E	9999	-42			E	9999
GHCND:GME00121042	19590201	28			E	9999	-30			E	9999
GHCND:GME00121042	19590202	60			E	9999	-72			E	9999
GHCND:GME00121042	19590203	62			E	9999	-88			E	9999
GHCND:GME00121042	19590204	72			E	9999	-98			E	9999
GHCND:GME00121042	19590205	61			E	9999	-76			E	9999
GHCND:GME00121042	19590206	36			E	9999	-80			E	9999
GHCND:GME00121042	19590207	20			E	9999	-80			E	9999
GHCND:GME00121042	19590208	54			E	9999	-102			E	9999
GHCND:GME00121042	19590209	-10			E	9999	-27			E	9999
GHCND:GME00121042	19590210	93			E	9999	-30			E	9999
GHCND:GME00121042	19590211	30			E	9999	-9			E	9999
GHCND:GME00121042	19590212	62			E	9999	-68			E	9999
GHCND:GME00121042	19590213	46			E	9999	-60			E	9999
GHCND:GME00121042	19590214	107			E	9999	-68			E	9999
GHCND:GME00121042	19590215	90			E	9999	-60			E	9999
GHCND:GME00121042	19590216	91			E	9999	-41			E	9999
GHCND:GME00121042	19590217	30			E	9999	-46			E	9999
GHCND:GME00121042	19590218	106			E	9999	-30			E	9999
GHCND:GME00121042	19590219	7			E	9999	-44			E	9999
GHCND:GME00121042	19590220	124			E	9999	-51			E	9999
GHCND:GME00121042	19590221	65			E	9999	27			E	9999
GHCND:GME00121042	19590222	49			E	9999	19			E	9999
GHCND:GME00121042	19590223	100			E	9999	8			E	9999
GHCND:GME00121042	19590224	94			E	9999	26			E	9999
GHCND:GME00121042	19590225	112			E	9999	-15			E	9999
GHCND:GME00121042	19590226	151			E	9999	-26			E	9999
GHCND:GME00121042	19590227	179			E	9999	2			E	9999
GHCND:GME00121042	19590228	170			E	9999	12			E	9999
GHCND:GME00121042	19590301	157			E	9999	14			E	9999
GHCND:GME00121042	19590302	184			E	9999	12			E	9999
GHCND:GME00121042	19590303	142			E	9999	50			E	9999
GHCND:GME00121042	19590304	132			E	9999	68			E	9999
GHCND:GME00121042	19590305	149			E	9999	33			E	9999
GHCND:GME00121042	19590306	125			E	9999	65			E	9999
GHCND:GME00121042	19590307	134			E	9999	46			E	9999
GHCND:GME00121042	19590308	128			E	9999	23			E	9999
GHCND:GME00121042	19590309	131			E	9999	-12			E	9999
GHCND:GME00121042	19590310	106			E	9999	15			E	9999
GHCND:GME00121042	19590311	123			E	9999	6			E	9999
GHCND:GME00121042	19590312	74			E	9999	41			E	9999
GHCND:GME00121042	19590313	86			E	9999	3			E	9999
GHCND:GME00121042	19590314	62			E	9999	-55			E	9999
GHCND:GME00121042	19590315	107			E	9999	-44			E	9999
GHCND:GME00121042	19590316	103			E	9999	27			E	9999
GHCND:GME00121042	19590317	105			E	9999	4			E	9999
GHCND:GME00121042	19590318	60			E	9999	-41			E	9999
GHCND:GME00121042	19590319	147			E	9999	-6			E	9999
GHCND:GME00121042	19590320	152			E	9999	38			E	9999
GHCND:GME00121042	19590321	150			E	9999	52			E	9999
GHCND:GME00121042	19590322	137			E	9999	50			E	9999
GHCND:GME00121042	19590323	142			E	9999	52			E	9999
GHCND:GME00121042	19590324	201			E	9999	12			E	9999
GHCND:GME00121042	19590325	131			E	9999	72			E	9999
GHCND:GME00121042	19590326	116			E	9999	16			E	9999
GHCND:GME00121042	19590327	152			E	9999	-3			E	9999
GHCND:GME00121042	19590328	133			E	9999	30			E	9999
GHCND:GME00121042	19590329	144			E	9999	14			E	9999
GHCND:GME00121042	19590330	129			E	9999	72			E	9999
GHCND:GME00121042	19590331	155			E	9999	0			E	9999
GHCND:GME00121042	19590401	160			E	9999	7			E	9999
GHCND:GME00121042	19590402	155			E	9999	54			E	9999
GHCND:GME00121042	19590403	188			E	9999	19			E	9999
GHCND:GME00121042	19590404	218			E	9999	32			E	9999
GHCND:GME00121042	19590405	166			E	9999	58			E	9999
GHCND:GME00121042	19590406	150			E	9999	9			E	9999
GHCND:GME00121042	19590407	97			E	9999	23			E	9999
GHCND:GME00121042	19590408	131			E	9999	43			E	9999
GHCND:GME00121042	19590409	110			E	9999	59			E	9999
GHCND:GME00121042	19590410	125			E	9999	34			E	9999
GHCND:GME00121042	19590411	127			E	9999	40			E	9999
GHCND:GME00121042	19590412	153			E	9999	76			E	9999
GHCND:GME00121042	19590413	230			E	9999	84			E	9999
GHCND:GME00121042	19590414	254			E	9999	102			E	9999
GHCND:GME00121042	19590415	210			E	9999	111			E	9999
GHCND:GME00121042	19590416	198			E	9999	85			E	9999
GHCND:GME00121042	19590417	180			E	9999	122			E	9999
GHCND:GME00121042	19590418	176			E	9999	91			E	9999
GHCND:GME00121042	19590419	93			E	9999	64			E	9999
GHCND:GME00121042	19590420	98			E	9999	-39			E	9999
GHCND:GME00121042	19590421	108			E	9999	-26			E	9999
GHCND:GME00121042	19590422	138			E	9999	10			E	9999
GHCND:GME00121042	19590423	168			E	9999	49			E	9999
GHCND:GME00121042	19590424	169			E	9999	18			E	9999
GHCND:GME00121042	19590425	220			E	9999	57			E	9999
GHCND:GME00121042	19590426	148			E	9999	107			E	9999
GHCND:GME00121042	19590427	160			E	9999	79			E	9999
GHCND:GME00121042	19590428	157			E	9999	71			E	9999
GHCND:GME00121042	19590429	166			E	9999	69			E	9999
GHCND:GME00121042	19590430	213			E	9999	94			E	9999
GHCND:GME00121042	19590501	162			E	9999	80			E	9999
GHCND:GME00121042	19590502	138			E	9999	12			E	9999
GHCND:GME00121042	19590503	140			E	9999	0			E	9999
GHCND:GME00121042	19590504	116			E	9999	50			E	9999
GHCND:GME00121042	19590505	158			E	9999	-12			E	9999
GHCND:GME00121042	19590506	194			E	9999	20			E	9999
GHCND:GME00121042	19590507	232			E	9999	36			E	9999
GHCND:GME00121042	19590508	228			E	9999	93			E	9999
GHCND:GME00121042	19590509	282			E	9999	94			E	9999
GHCND:GME00121042	19590510	270			E	9999	132			E	9999
GHCND:GME00121042	19590511	275			E	9999	98			E	9999
GHCND:GME00121042	19590512	248			E	9999	92			E	9999
GHCND:GME00121042	19590513	220			E	9999	54			E	9999
GHCND:GME00121042	19590514	196			E	9999	50			E	9999
GHCND:GME00121042	19590515	188			E	9999	25			E	9999
GHCND:GME00121042	19590516	217			E	9999	34			E	9999
GHCND:GME00121042	19590517	230			E	9999	102			E	9999
GHCND:GME00121042	19590518	198			E	9999	129			E	9999
GHCND:GME00121042	19590519	166			E	9999	112			E	9999
GHCND:GME00121042	19590520	230			E	9999	120			E	9999
GHCND:GME00121042	19590521	238			E	9999	115			E	9999
GHCND:GME00121042	19590522	238			E	9999	113			E	9999
GHCND:GME00121042	19590523	237			E	9999	107			E	9999
GHCND:GME00121042	19590524	238			E	9999	32			E	9999
GHCND:GME00121042	19590525	228			E	9999	49			E	9999
GHCND:GME00121042	19590526	186			E	9999	76			E	9999
GHCND:GME00121042	19590527	142			E	9999	94			E	9999
GHCND:GME00121042	19590528	123			E	9999	89			E	9999
GHCND:GME00121042	19590529	143			E	9999	63			E	9999
GHCND:GME00121042	19590530	145			E	9999	48			E	9999
GHCND:GME00121042	19590531	202			E	9999	83			E	9999
GHCND:GME00121042	19590601	217			E	9999	76			E	9999
GHCND:GME00121042	19590602	203			E	9999	110			E	9999
GHCND:GME00121042	19590603	254			E	9999	52			E	9999
GHCND:GME00121042	19590604	280			E	9999	93			E	9999
GHCND:GME00121042	19590605	284			E	9999	130			E	9999
GHCND:GME00121042	19590606	270			E	9999	129			E	9999
GHCND:GME00121042	19590607	222			E	9999	145			E	9999
GHCND:GME00121042	19590608	210			E	9999	149			E	9999
GHCND:GME00121042	19590609	181			E	9999	121			E	9999
GHCND:GME00121042	19590610	168			E	9999	71			E	9999
GHCND:GME00121042	19590611	168			E	9999	30			E	9999
GHCND:GME00121042	19590612	192			E	9999	35			E	9999
GHCND:GME00121042	19590613	230			E	9999	111			E	9999
GHCND:GME00121042	19590614	222			E	9999	95			E	9999
GHCND:GME00121042	19590615	236			E	9999	57			E	9999
GHCND:GME00121042	19590616	189			E	9999	39			E	9999
GHCND:GME00121042	19590617	267			E	9999	56			E	9999
GHCND:GME00121042	19590618	277			E	9999	100			E	9999
GHCND:GME00121042	19590619	226			E	9999	100			E	9999
GHCND:GME00121042	19590620	260			E	9999	42			E	9999
GHCND:GME00121042	19590621	305			E	9999	115			E	9999
GHCND:GME00121042	19590622	237			E	9999	154			E	9999
GHCND:GME00121042	19590623	195			E	9999	152			E	9999
GHCND:GME00121042	19590624	286			E	9999	153			E	9999
GHCND:GME00121042	19590625	287			E	9999	120			E	9999
GHCND:GME00121042	19590626	265			E	9999	142			E	9999
GHCND:GME00121042	19590627	226			E	9999	149			E	9999
GHCND:GME00121042	19590628	210			E	9999	144			E	9999
GHCND:GME00121042	19590629	202			E	9999	123			E	9999
GHCND:GME00121042	19590630	183			E	9999	120			E	9999
GHCND:GME00121042	19590701	182			E	9999	123			E	9999
GHCND:GME00121042	19590702	200			E	9999	154			E	9999
GHCND:GME00121042	19590703	200			E	9999	157			E	9999
GHCND:GME00121042	19590704	260			E	9999	134			E	9999
GHCND:GME00121042	19590705	298			E	9999	134			E	9999
GHCND:GME00121042	19590706	289			E	9999	177			E	9999
GHCND:GME00121042	19590707	273			E	9999	129			E	9999
GHCND:GME00121042	19590708	320			E	9999	130			E	9999
GHCND:GME00121042	19590709	369			E	9999	178			E	9999
GHCND:GME00121042	19590710	329			E	9999	190			E	9999
GHCND:GME00121042	19590711	355			E	9999	183			E	9999
GHCND:GME00121042	19590712	281			E	9999	141			E	9999
GHCND:GME00121042	19590713	237			E	9999	118			E	9999
GHCND:GME00121042	19590714	235			E	9999	81			E	9999
GHCND:GME00121042	19590715	241			E	9999	115			E	9999
GHCND:GME00121042	19590716	270			E	9999	113			E	9999
GHCND:GME00121042	19590717	280			E	9999	154			E	9999
GHCND:GME00121042	19590718	307			E	9999	144			E	9999
GHCND:GME00121042	19590719	293			E	9999	149			E	9999
GHCND:GME00121042	19590720	273			E	9999	142			E	9999
GHCND:GME00121042	19590721	260			E	9999	126			E	9999
GHCND:GME00121042	19590722	279			E	9999	159			E	9999
GHCND:GME00121042	19590723	281			E	9999	101			E	9999
GHCND:GME00121042	19590724	280			E	9999	100			E	9999
GHCND:GME00121042	19590725	271			E	9999	145			E	9999
GHCND:GME00121042	19590726	290			E	9999	114			E	9999
GHCND:GME00121042	19590727	300			E	9999	140			E	9999
GHCND:GME00121042	19590728	261			E	9999	140			E	9999
GHCND:GME00121042	19590729	224			E	9999	100			E	9999
GHCND:GME00121042	19590730	177			E	9999	130			E	9999
GHCND:GME00121042	19590731	169			E	9999	134			E	9999
GHCND:GME00121042	19590801	210			E	9999	150			E	9999
GHCND:GME00121042	19590802	204			E	9999	134			E	9999
GHCND:GME00121042	19590803	199			E	9999	136			E	9999
GHCND:GME00121042	19590804	214			E	9999	134			E	9999
GHCND:GME00121042	19590805	204			E	9999	94			E	9999
GHCND:GME00121042	19590806	216			E	9999	146			E	9999
GHCND:GME00121042	19590807	260			E	9999	90			E	9999
GHCND:GME00121042	19590808	293			E	9999	134			E	9999
GHCND:GME00121042	19590809	275			E	9999	170			E	9999
GHCND:GME00121042	19590810	294			E	9999	150			E	9999
GHCND:GME00121042	19590811	227			E	9999	163			E	9999
GHCND:GME00121042	19590812	241			E	9999	137			E	9999
GHCND:GME00121042	19590813	270			E	9999	124			E	9999
GHCND:GME00121042	19590814	246			E	9999	155			E	9999
GHCND:GME00121042	19590815	206			E	9999	164			E	9999
GHCND:GME00121042	19590816	207			E	9999	86			E	9999
GHCND:GME00121042	19590817	206			E	9999	66			E	9999
GHCND:GME00121042	19590818	260			E	9999	69			E	9999
GHCND:GME00121042	19590819	290			E	9999	125			E	9999
GHCND:GME00121042	19590820	286			E	9999	131			E	9999
GHCND:GME00121042	19590821	285			E	9999	152			E	9999
GHCND:GME00121042	19590822	252			E	9999	152			E	9999
GHCND:GME00121042	19590823	256			E	9999	114			E	9999
GHCND:GME00121042	19590824	262			E	9999	135			E	9999
GHCND:GME00121042	19590825	270			E	9999	134			E	9999
GHCND:GME00121042	19590826	272			E	9999	140			E	9999
GHCND:GME00121042	19590827	219			E	9999	112			E	9999
GHCND:GME00121042	19590828	231			E	9999	63			E	9999
GHCND:GME00121042	19590829	178			E	9999	94			E	9999
GHCND:GME00121042	19590830	188			E	9999	42			E	9999
GHCND:GME00121042	19590831	208			E	9999	45			E	9999
GHCND:GME00121042	19590901	207			E	9999	52			E	9999
GHCND:GME00121042	19590902	214			E	9999	40			E	9999
GHCND:GME00121042	19590903	240			E	9999	80			E	9999
GHCND:GME00121042	19590904	244			E	9999	58			E	9999
GHCND:GME00121042	19590905	264			E	9999	112			E	9999
GHCND:GME00121042	19590906	248			E	9999	67			E	9999
GHCND:GME00121042	19590907	245			E	9999	68			E	9999
GHCND:GME00121042	19590908	257			E	9999	70			E	9999
GHCND:GME00121042	19590909	267			E	9999	65			E	9999
GHCND:GME00121042	19590910	283			E	9999	88			E	9999
GHCND:GME00121042	19590911	297			E	9999	100			E	9999
GHCND:GME00121042	19590912	305			E	9999	120			E	9999
GHCND:GME00121042	19590913	242			E	9999	102			E	9999
GHCND:GME00121042	19590914	226			E	9999	96			E	9999
GHCND:GME00121042	19590915	259			E	9999	45			E	9999
GHCND:GME00121042	19590916	214			E	9999	100			E	9999
GHCND:GME00121042	19590917	204			E	9999	78			E	9999
GHCND:GME00121042	19590918	205			E	9999	14			E	9999
GHCND:GME00121042	19590919	222			E	9999	24			E	9999
GHCND:GME00121042	19590920	235			E	9999	35			E	9999
GHCND:GME00121042	19590921	263			E	9999	48			E	9999
GHCND:GME00121042	19590922	193			E	9999	134			E	9999
GHCND:GME00121042	19590923	197			E	9999	126			E	9999
GHCND:GME00121042	19590924	190			E	9999	100			E	9999
GHCND:GME00121042	19590925	214			E	9999	64			E	9999
GHCND:GME00121042	19590926	219			E	9999	69			E	9999
GHCND:GME00121042	19590927	184			E	9999	64			E	9999
GHCND:GME00121042	19590928	194			E	9999	15			E	9999
GHCND:GME00121042	19590929	208			E	9999	67			E	9999
GHCND:GME00121042	19590930	207			E	9999	36			E	9999
GHCND:GME00121042	19591001	233			E	9999	24			E	9999
GHCND:GME00121042	19591002	234			E	9999	20			E	9999
GHCND:GME00121042	19591003	241			E	9999	26			E	9999
GHCND:GME00121042	19591004	231			E	9999	52			E	9999
GHCND:GME00121042	19591005	196			E	9999	61			E	9999
GHCND:GME00121042	19591006	195			E	9999	1			E	9999
GHCND:GME00121042	19591007	209			E	9999	20			E	9999
GHCND:GME00121042	19591008	201			E	9999	0			E	9999
GHCND:GME00121042	19591009	223			E	9999	6			E	9999
GHCND:GME00121042	19591010	224			E	9999	54			E	9999
GHCND:GME00121042	19591011	170			E	9999	73			E	9999
GHCND:GME00121042	19591012	177			E	9999	74			E	9999
GHCND:GME00121042	19591013	201			E	9999	36			E	9999
GHCND:GME00121042	19591014	189			E	9999	44			E	9999
GHCND:GME00121042	19591015	182			E	9999	16			E	9999
GHCND:GME00121042	19591016	192			E	9999	24			E	9999
GHCND:GME00121042	19591017	201			E	9999	78			E	9999
GHCND:GME00121042	19591018	184			E	9999	118			E	9999
GHCND:GME00121042	19591019	168			E	9999	78			E	9999
GHCND:GME00121042	19591020	142			E	9999	67			E	9999
GHCND:GME00121042	19591021	138			E	9999	15			E	9999
GHCND:GME00121042	19591022	154			E	9999	89			E	9999
GHCND:GME00121042	19591023	136			E	9999	40			E	9999
GHCND:GME00121042	19591024	163			E	9999	82			E	9999
GHCND:GME00121042	19591025	128			E	9999	34			E	9999
GHCND:GME00121042	19591026	134			E	9999	11			E	9999
GHCND:GME00121042	19591027	144			E	9999	72			E	9999
GHCND:GME00121042	19591028	122			E	9999	18			E	9999
GHCND:GME00121042	19591029	80			E	9999	-29			E	9999
GHCND:GME00121042	19591030	68			E	9999	39			E	9999
GHCND:GME00121042	19591031	96			E	9999	48			E	9999
GHCND:GME00121042	19591101	79			E	9999	40			E	9999
GHCND:GME00121042	19591102	106			E	9999	35			E	9999
GHCND:GME00121042	19591103	117			E	9999	32			E	9999
GHCND:GME00121042	19591104	66			E	9999	2			E	9999
GHCND:GME00121042	19591105	67			E	9999	41			E	9999
GHCND:GME00121042	19591106	62			E	9999	-31			E	9999
GHCND:GME00121042	19591107	54			E	9999	-4			E	9999
GHCND:GME00121042	19591108	64			E	9999	-10			E	9999
GHCND:GME00121042	19591109	60			E	9999	-24			E	9999
GHCND:GME00121042	19591110	71			E	9999	47			E	9999
GHCND:GME00121042	19591111	70			E	9999	38			E	9999
GHCND:GME00121042	19591112	60			E	9999	4			E	9999
GHCND:GME00121042	19591113	66			E	9999	3			E	9999
GHCND:GME00121042	19591114	74			E	9999	48			E	9999
GHCND:GME00121042	19591115	94			E	9999	34			E	9999
GHCND:GME00121042	19591116	94			E	9999	35			E	9999
GHCND:GME00121042	19591117	86			E	9999	-6			E	9999
GHCND:GME00121042	19591118	134			E	9999	54			E	9999
GHCND:GME00121042	19591119	130			E	9999	55			E	9999
GHCND:GME00121042	19591120	156			E	9999	59			E	9999
GHCND:GME00121042	19591121	76			E	9999	27			E	9999
GHCND:GME00121042	19591122	78			E	9999	11			E	9999
GHCND:GME00121042	19591123	56			E	9999	-11			E	9999
GHCND:GME00121042	19591124	18			E	9999	-35			E	9999
GHCND:GME00121042	19591125	2			E	9999	-40			E	9999
GHCND:GME00121042	19591126	85			E	9999	-12			E	9999
GHCND:GME00121042	19591127	84			E	9999	36			E	9999
GHCND:GME00121042	19591128	92			E	9999	46			E	9999
GHCND:GME00121042	19591129	115			E	9999	54			E	9999
GHCND:GME00121042	19591130	90			E	9999	30			E	9999
GHCND:GME00121042	19591201	29			E	9999	-23			E	9999
GHCND:GME00121042	19591202	36			E	9999	19			E	9999
GHCND:GME00121042	19591203	72			E	9999	21			E	9999
GHCND:GME00121042	19591204	76			E	9999	42			E	9999
GHCND:GME00121042	19591205	76			E	9999	-12			E	9999
GHCND:GME00121042	19591206	37			E	9999	-24			E	9999
GHCND:GME00121042	19591207	50			E	9999	0			E	9999
GHCND:GME00121042	19591208	42			E	9999	22			E	9999
GHCND:GME00121042	19591209	66			E	9999	8			E	9999
GHCND:GME00121042	19591210	40			E	9999	6			E	9999
GHCND:GME00121042	19591211	40			E	9999	4			E	9999
GHCND:GME00121042	19591212	20			E	9999	-17			E	9999
GHCND:GME00121042	19591213	16			E	9999	5			E	9999
GHCND:GME00121042	19591214	36			E	9999	-13			E	9999
GHCND:GME00121042	19591215	17			E	9999	-21			E	9999
GHCND:GME00121042	19591216	55			E	9999	-35			E	9999
GHCND:GME00121042	19591217	94			E	9999	26			E	9999
GHCND:GME00121042	19591218	92			E	9999	50			E	9999
GHCND:GME00121042	19591219	76			E	9999	48			E	9999
GHCND:GME00121042	19591220	108			E	9999	49			E	9999
GHCND:GME00121042	19591221	93			E	9999	39			E	9999
GHCND:GME00121042	19591222	76			E	9999	29			E	9999
GHCND:GME00121042	19591223	108			E	9999	25			E	9999
GHCND:GME00121042	19591224	82			E	9999	31			E	9999
GHCND:GME00121042	19591225	89			E	9999	51			E	9999
GHCND:GME00121042	19591226	117			E	9999	66			E	9999
GHCND:GME00121042	19591227	108			E	9999	66			E	9999
GHCND:GME00121042	19591228	74			E	9999	50			E	9999
GHCND:GME00121042	19591229	79			E	9999	54			E	9999
GHCND:GME00121042	19591230	112			E	9999	46			E	9999
GHCND:GME00121042	19591231	104			E	9999	67			E	9999
GHCND:GME00121042	19600101	113			E	9999	64			E	9999
GHCND:GME00121042	19600102	112			E	9999	74			E	9999
GHCND:GME00121042	19600103	93			E	9999	70			E	9999
GHCND:GME00121042	19600104	76			E	9999	20			E	9999
GHCND:GME00121042	19600105	106			E	9999	62			E	9999
GHCND:GME00121042	19600106	68			E	9999	37			E	9999
GHCND:GME00121042	19600107	57			E	9999	42			E	9999
GHCND:GME00121042	19600108	63			E	9999	10			E	9999
GHCND:GME00121042	19600109	12			E	9999	-60			E	9999
GHCND:GME00121042	19600110	-23			E	9999	-99			E	9999
GHCND:GME00121042	19600111	-14			E	9999	-72			E	9999
GHCND:GME00121042	19600112	-38			E	9999	-134			E	9999
GHCND:GME00121042	19600113	-59			E	9999	-166			E	9999
GHCND:GME00121042	19600114	-32			E	9999	-172			E	9999
GHCND:GME00121042	19600115	-66			E	9999	-190			E	9999
GHCND:GME00121042	19600116	-28			E	9999	-184			E	9999
GHCND:GME00121042	19600117	-23			E	9999	-86			E	9999
GHCND:GME00121042	19600118	32			E	9999	-48			E	9999
GHCND:GME00121042	19600119	47			E	9999	27			E	9999
GHCND:GME00121042	19600120	38			E	9999	6			E	9999
GHCND:GME00121042	19600121	20			E	9999	-20			E	9999
GHCND:GME00121042	19600122	98			E	9999	18			E	9999
GHCND:GME00121042	19600123	94			E	9999	39			E	9999
GHCND:GME00121042	19600124	132			E	9999	74			E	9999
GHCND:GME00121042	19600125	126			E	9999	87			E	9999
GHCND:GME00121042	19600126	103			E	9999	35			E	9999
GHCND:GME00121042	19600127	96			E	9999	28			E	9999
GHCND:GME00121042	19600128	107			E	9999	73			E	9999
GHCND:GME00121042	19600129	75			E	9999	34			E	9999
GHCND:GME00121042	19600130	74			E	9999	29			E	9999
GHCND:GME00121042	19600131	49			E	9999	14			E	9999
GHCND:GME00121042	19600201	33			E	9999	2			E	9999
GHCND:GME00121042	19600202	35			E	9999	1			E	9999
GHCND:GME00121042	19600203	78			E	9999	8			E	9999
GHCND:GME00121042	19600204	100			E	9999	34			E	9999
GHCND:GME00121042	19600205	54			E	9999	10			E	9999
GHCND:GME00121042	19600206	60			E	9999	-11			E	9999
GHCND:GME00121042	19600207	25			E	9999	-76			E	9999
GHCND:GME00121042	19600208	40			E	9999	-95			E	9999
GHCND:GME00121042	19600209	50			E	9999	-97			E	9999
GHCND:GME00121042	19600210	14			E	9999	-82			E	9999
GHCND:GME00121042	19600211	43			E	9999	0			E	9999
GHCND:GME00121042	19600212	44			E	9999	0			E	9999
GHCND:GME00121042	19600213	63			E	9999	-3			E	9999
GHCND:GME00121042	19600214	37			E	9999	7			E	9999
GHCND:GME00121042	19600215	39			E	9999	-3			E	9999
GHCND:GME00121042	19600216	44			E	9999	-2			E	9999
GHCND:GME00121042	19600217	34			E	9999	-20			E	9999
GHCND:GME00121042	19600218	36			E	9999	-56			E	9999
GHCND:GME00121042	19600219	76			E	9999	-47			E	9999
GHCND:GME00121042	19600220	86			E	9999	6			E	9999
GHCND:GME00121042	19600221	91			E	9999	18			E	9999
GHCND:GME00121042	19600222	72			E	9999	7			E	9999
GHCND:GME00121042	19600223	67			E	9999	22			E	9999
GHCND:GME00121042	19600224	52			E	9999	16			E	9999
GHCND:GME00121042	19600225	67			E	9999	6			E	9999
GHCND:GME00121042	19600226	89			E	9999	57			E	9999
GHCND:GME00121042	19600227	150			E	9999	62			E	9999
GHCND:GME00121042	19600228	185			E	9999	36			E	9999
GHCND:GME00121042	19600229	162			E	9999	60			E	9999
GHCND:GME00121042	19600301	142			E	9999	81			E	9999
GHCND:GME00121042	19600302	104			E	9999	81			E	9999
GHCND:GME00121042	19600303	118			E	9999	80			E	9999
GHCND:GME00121042	19600304	106			E	9999	56			E	9999
GHCND:GME00121042	19600305	94			E	9999	29			E	9999
GHCND:GME00121042	19600306	106			E	9999	-11			E	9999
GHCND:GME00121042	19600307	54			E	9999	-16			E	9999
GHCND:GME00121042	19600308	36			E	9999	-24			E	9999
GHCND:GME00121042	19600309	74			E	9999	-5			E	9999
GHCND:GME00121042	19600310	106			E	9999	26			E	9999
GHCND:GME00121042	19600311	135			E	9999	-4			E	9999
GHCND:GME00121042	19600312	157			E	9999	24			E	9999
GHCND:GME00121042	19600313	170			E	9999	17			E	9999
GHCND:GME00121042	19600314	183			E	9999	50			E	9999
GHCND:GME00121042	19600315	175			E	9999	29			E	9999
GHCND:GME00121042	19600316	133			E	9999	24			E	9999
GHCND:GME00121042	19600317	44			E	9999	18			E	9999
GHCND:GME00121042	19600318	43			E	9999	27			E	9999
GHCND:GME00121042	19600319	90			E	9999	21			E	9999
GHCND:GME00121042	19600320	80			E	9999	16			E	9999
GHCND:GME00121042	19600321	70			E	9999	15			E	9999
GHCND:GME00121042	19600322	72			E	9999	19			E	9999
GHCND:GME00121042	19600323	165			E	9999	-40			E	9999
GHCND:GME00121042	19600324	160			E	9999	29			E	9999
GHCND:GME00121042	19600325	128			E	9999	74			E	9999
GHCND:GME00121042	19600326	160			E	9999	56			E	9999
GHCND:GME00121042	19600327	173			E	9999	49			E	9999
GHCND:GME00121042	19600328	140			E	9999	53			E	9999
GHCND:GME00121042	19600329	136			E	9999	22			E	9999
GHCND:GME00121042	19600330	110			E	9999	47			E	9999
GHCND:GME00121042	19600331	118			E	9999	42			E	9999
GHCND:GME00121042	19600401	110			E	9999	58			E	9999
GHCND:GME00121042	19600402	174			E	9999	68			E	9999
GHCND:GME00121042	19600403	199			E	9999	41			E	9999
GHCND:GME00121042	19600404	152			E	9999	82			E	9999
GHCND:GME00121042	19600405	183			E	9999	34			E	9999
GHCND:GME00121042	19600406	218			E	9999	66			E	9999
GHCND:GME00121042	19600407	216			E	9999	90			E	9999
GHCND:GME00121042	19600408	168			E	9999	113			E	9999
GHCND:GME00121042	19600409	194			E	9999	58			E	9999
GHCND:GME00121042	19600410	171			E	9999	71			E	9999
GHCND:GME00121042	19600411	133			E	9999	54			E	9999
GHCND:GME00121042	19600412	136			E	9999	32			E	9999
GHCND:GME00121042	19600413	181			E	9999	77			E	9999
GHCND:GME00121042	19600414	144			E	9999	76			E	9999
GHCND:GME00121042	19600415	118			E	9999	52			E	9999
GHCND:GME00121042	19600416	100			E	9999	40			E	9999
GHCND:GME00121042	19600417	122			E	9999	-4			E	9999
GHCND:GME00121042	19600418	97			E	9999	39			E	9999
GHCND:GME00121042	19600419	211			E	9999	63			E	9999
GHCND:GME00121042	19600420	223			E	9999	82			E	9999
GHCND:GME00121042	19600421	177			E	9999	36			E	9999
GHCND:GME00121042	19600422	124			E	9999	29			E	9999
GHCND:GME00121042	19600423	129			E	9999	71			E	9999
GHCND:GME00121042	19600424	102			E	9999	24			E	9999
GHCND:GME00121042	19600425	89			E	9999	38			E	9999
GHCND:GME00121042	19600426	104			E	9999	42			E	9999
GHCND:GME00121042	19600427	89			E	9999	13			E	9999
GHCND:GME00121042	19600428	88			E	9999	28			E	9999
GHCND:GME00121042	19600429	104			E	9999	29			E	9999
GHCND:GME00121042	19600430	118			E	9999	-14			E	9999
GHCND:GME00121042	19600501	84			E	9999	40			E	9999
GHCND:GME00121042	19600502	102			E	9999	39			E	9999
GHCND:GME00121042	19600503	154			E	9999	-12			E	9999
GHCND:GME00121042	19600504	185			E	9999	6			E	9999
GHCND:GME00121042	19600505	215			E	9999	18			E	9999
GHCND:GME00121042	19600506	234			E	9999	35			E	9999
GHCND:GME00121042	19600507	244			E	9999	47			E	9999
GHCND:GME00121042	19600508	241			E	9999	62			E	9999
GHCND:GME00121042	19600509	224			E	9999	94			E	9999
GHCND:GME00121042	19600510	220			E	9999	107			E	9999
GHCND:GME00121042	19600511	239			E	9999	80			E	9999
GHCND:GME00121042	19600512	257			E	9999	109			E	9999
GHCND:GME00121042	19600513	263			E	9999	114			E	9999
GHCND:GME00121042	19600514	170			E	9999	132			E	9999
GHCND:GME00121042	19600515	225			E	9999	113			E	9999
GHCND:GME00121042	19600516	237			E	9999	139			E	9999
GHCND:GME00121042	19600517	187			E	9999	144			E	9999
GHCND:GME00121042	19600518	226			E	9999	124			E	9999
GHCND:GME00121042	19600519	192			E	9999	124			E	9999
GHCND:GME00121042	19600520	179			E	9999	114			E	9999
GHCND:GME00121042	19600521	188			E	9999	81			E	9999
GHCND:GME00121042	19600522	145			E	9999	105			E	9999
GHCND:GME00121042	19600523	209			E	9999	68			E	9999
GHCND:GME00121042	19600524	167			E	9999	110			E	9999
GHCND:GME00121042	19600525	170			E	9999	24			E	9999
GHCND:GME00121042	19600526	202			E	9999	55			E	9999
GHCND:GME00121042	19600527	216			E	9999	76			E	9999
GHCND:GME00121042	19600528	189			E	9999	136			E	9999
GHCND:GME00121042	19600529	148			E	9999	100			E	9999
GHCND:GME00121042	19600530	146			E	9999	84			E	9999
GHCND:GME00121042	19600531	177			E	9999	30			E	9999
GHCND:GME00121042	19600601	230			E	9999	63			E	9999
GHCND:GME00121042	19600602	257			E	9999	84			E	9999
GHCND:GME00121042	19600603	257			E	9999	98			E	9999
GHCND:GME00121042	19600604	273			E	9999	98			E	9999
GHCND:GME00121042	19600605	244			E	9999	120			E	9999
GHCND:GME00121042	19600606	284			E	9999	134			E	9999
GHCND:GME00121042	19600607	207			E	9999	132			E	9999
GHCND:GME00121042	19600608	251			E	9999	80			E	9999
GHCND:GME00121042	19600609	183			E	9999	138			E	9999
GHCND:GME00121042	19600610	152			E	9999	112			E	9999
GHCND:GME00121042	19600611	172			E	9999	82			E	9999
GHCND:GME00121042	19600612	217			E	9999	144			E	9999
GHCND:GME00121042	19600613	208			E	9999	137			E	9999
GHCND:GME00121042	19600614	186			E	9999	110			E	9999
GHCND:GME00121042	19600615	198			E	9999	85			E	9999
GHCND:GME00121042	19600616	226			E	9999	80			E	9999
GHCND:GME00121042	19600617	235			E	9999	162			E	9999
GHCND:GME00121042	19600618	277			E	9999	116			E	9999
GHCND:GME00121042	19600619	215			E	9999	164			E	9999
GHCND:GME00121042	19600620	178			E	9999	94			E	9999
GHCND:GME00121042	19600621	160			E	9999	130			E	9999
GHCND:GME00121042	19600622	244			E	9999	134			E	9999
GHCND:GME00121042	19600623	306			E	9999	118			E	9999
GHCND:GME00121042	19600624	286			E	9999	161			E	9999
GHCND:GME00121042	19600625	286			E	9999	138			E	9999
GHCND:GME00121042	19600626	284			E	9999	138			E	9999
GHCND:GME00121042	19600627	223			E	9999	147			E	9999
GHCND:GME00121042	19600628	188			E	9999	115			E	9999
GHCND:GME00121042	19600629	166			E	9999	94			E	9999
GHCND:GME00121042	19600630	160			E	9999	96			E	9999
GHCND:GME00121042	19600701	152			E	9999	76			E	9999
GHCND:GME00121042	19600702	193			E	9999	44			E	9999
GHCND:GME00121042	19600703	159			E	9999	108			E	9999
GHCND:GME00121042	19600704	208			E	9999	86			E	9999
GHCND:GME00121042	19600705	206			E	9999	136			E	9999
GHCND:GME00121042	19600706	196			E	9999	135			E	9999
GHCND:GME00121042	19600707	216			E	9999	121			E	9999
GHCND:GME00121042	19600708	187			E	9999	122			E	9999
GHCND:GME00121042	19600709	197			E	9999	116			E	9999
GHCND:GME00121042	19600710	180			E	9999	124			E	9999
GHCND:GME00121042	19600711	227			E	9999	140			E	9999
GHCND:GME00121042	19600712	209			E	9999	129			E	9999
GHCND:GME00121042	19600713	220			E	9999	84			E	9999
GHCND:GME00121042	19600714	246			E	9999	144			E	9999
GHCND:GME00121042	19600715	206			E	9999	109			E	9999
GHCND:GME00121042	19600716	230			E	9999	80			E	9999
GHCND:GME00121042	19600717	214			E	9999	98			E	9999
GHCND:GME00121042	19600718	226			E	9999	140			E	9999
GHCND:GME00121042	19600719	229			E	9999	145			E	9999
GHCND:GME00121042	19600720	226			E	9999	101			E	9999
GHCND:GME00121042	19600721	209			E	9999	142			E	9999
GHCND:GME00121042	19600722	196			E	9999	119			E	9999
GHCND:GME00121042	19600723	170			E	9999	85			E	9999
GHCND:GME00121042	19600724	207			E	9999	59			E	9999
GHCND:GME00121042	19600725	214			E	9999	114			E	9999
GHCND:GME00121042	19600726	217			E	9999	123			E	9999
GHCND:GME00121042	19600727	200			E	9999	136			E	9999
GHCND:GME00121042	19600728	197			E	9999	84			E	9999
GHCND:GME00121042	19600729	264			E	9999	156			E	9999
GHCND:GME00121042	19600730	256			E	9999	155			E	9999
GHCND:GME00121042	19600731	205			E	9999	148			E	9999
GHCND:GME00121042	19600801	198			E	9999	132			E	9999
GHCND:GME00121042	19600802	178			E	9999	121			E	9999
GHCND:GME00121042	19600803	215			E	9999	92			E	9999
GHCND:GME00121042	19600804	235			E	9999	99			E	9999
GHCND:GME00121042	19600805	234			E	9999	97			E	9999
GHCND:GME00121042	19600806	218			E	9999	119			E	9999
GHCND:GME00121042	19600807	220			E	9999	127			E	9999
GHCND:GME00121042	19600808	235			E	9999	97			E	9999
GHCND:GME00121042	19600809	221			E	9999	126			E	9999
GHCND:GME00121042	19600810	184			E	9999	115			E	9999
GHCND:GME00121042	19600811	198			E	9999	152			E	9999
GHCND:GME00121042	19600812	215			E	9999	137			E	9999
GHCND:GME00121042	19600813	181			E	9999	110			E	9999
GHCND:GME00121042	19600814	200			E	9999	103			E	9999
GHCND:GME00121042	19600815	190			E	9999	112			E	9999
GHCND:GME00121042	19600816	217			E	9999	100			E	9999
GHCND:GME00121042	19600817	219			E	9999	83			E	9999
GHCND:GME00121042	19600818	198			E	9999	140			E	9999
GHCND:GME00121042	19600819	188			E	9999	126			E	9999
GHCND:GME00121042	19600820	186			E	9999	86			E	9999
GHCND:GME00121042	19600821	212			E	9999	110			E	9999
GHCND:GME00121042	19600822	280			E	9999	134			E	9999
GHCND:GME00121042	19600823	244			E	9999	170			E	9999
GHCND:GME00121042	19600824	270			E	9999	142			E	9999
GHCND:GME00121042	19600825	272			E	9999	174			E	9999
GHCND:GME00121042	19600826	253			E	9999	174			E	9999
GHCND:GME00121042	19600827	242			E	9999	161			E	9999
GHCND:GME00121042	19600828	234			E	9999	156			E	9999
GHCND:GME00121042	19600829	214			E	9999	127			E	9999
GHCND:GME00121042	19600830	181			E	9999	136			E	9999
GHCND:GME00121042	19600831	170			E	9999	130			E	9999
GHCND:GME00121042	19600901	169			E	9999	124			E	9999
GHCND:GME00121042	19600902	184			E	9999	126			E	9999
GHCND:GME00121042	19600903	215			E	9999	144			E	9999
GHCND:GME00121042	19600904	194			E	9999	126			E	9999
GHCND:GME00121042	19600905	167			E	9999	106			E	9999
GHCND:GME00121042	19600906	154			E	9999	76			E	9999
GHCND:GME00121042	19600907	140			E	9999	60			E	9999
GHCND:GME00121042	19600908	196			E	9999	96			E	9999
GHCND:GME00121042	19600909	210			E	9999	73			E	9999
GHCND:GME00121042	19600910	223			E	9999	102			E	9999
GHCND:GME00121042	19600911	230			E	9999	91			E	9999
GHCND:GME00121042	19600912	242			E	9999	92			E	9999
GHCND:GME00121042	19600913	242			E	9999	97			E	9999
GHCND:GME00121042	19600914	206			E	9999	116			E	9999
GHCND:GME00121042	19600915	204			E	9999	136			E	9999
GHCND:GME00121042	19600916	228			E	9999	150			E	9999
GHCND:GME00121042	19600917	188			E	9999	114			E	9999
GHCND:GME00121042	19600918	226			E	9999	80			E	9999
GHCND:GME00121042	19600919	188			E	9999	126			E	9999
GHCND:GME00121042	19600920	162			E	9999	113			E	9999
GHCND:GME00121042	19600921	124			E	9999	106			E	9999
GHCND:GME00121042	19600922	183			E	9999	100			E	9999
GHCND:GME00121042	19600923	169			E	9999	67			E	9999
GHCND:GME00121042	19600924	198			E	9999	90			E	9999
GHCND:GME00121042	19600925	188			E	9999	66			E	9999
GHCND:GME00121042	19600926	166			E	9999	66			E	9999
GHCND:GME00121042	19600927	155			E	9999	24			E	9999
GHCND:GME00121042	19600928	142			E	9999	-2			E	9999
GHCND:GME00121042	19600929	154			E	9999	16			E	9999
GHCND:GME00121042	19600930	154			E	9999	57			E	9999
GHCND:GME00121042	19601001	182			E	9999	93			E	9999
GHCND:GME00121042	19601002	204			E	9999	82			E	9999
GHCND:GME00121042	19601003	194			E	9999	128			E	9999
GHCND:GME00121042	19601004	174			E	9999	137			E	9999
GHCND:GME00121042	19601005	199			E	9999	102			E	9999
GHCND:GME00121042	19601006	197			E	9999	116			E	9999
GHCND:GME00121042	19601007	151			E	9999	82			E	9999
GHCND:GME00121042	19601008	164			E	9999	90			E	9999
GHCND:GME00121042	19601009	152			E	9999	103			E	9999
GHCND:GME00121042	19601010	126			E	9999	102			E	9999
GHCND:GME00121042	19601011	126			E	9999	84			E	9999
GHCND:GME00121042	19601012	92			E	9999	64			E	9999
GHCND:GME00121042	19601013	102			E	9999	69			E	9999
GHCND:GME00121042	19601014	126			E	9999	26			E	9999
GHCND:GME00121042	19601015	114			E	9999	-9			E	9999
GHCND:GME00121042	19601016	97			E	9999	59			E	9999
GHCND:GME00121042	19601017	110			E	9999	60			E	9999
GHCND:GME00121042	19601018	94			E	9999	23			E	9999
GHCND:GME00121042	19601019	133			E	9999	53			E	9999
GHCND:GME00121042	19601020	140			E	9999	51			E	9999
GHCND:GME00121042	19601021	146			E	9999	82			E	9999
GHCND:GME00121042	19601022	113			E	9999	79			E	9999
GHCND:GME00121042	19601023	163			E	9999	100			E	9999
GHCND:GME00121042	19601024	165			E	9999	84			E	9999
GHCND:GME00121042	19601025	181			E	9999	101			E	9999
GHCND:GME00121042	19601026	123			E	9999	78			E	9999
GHCND:GME00121042	19601027	147			E	9999	68			E	9999
GHCND:GME00121042	19601028	142			E	9999	54			E	9999
GHCND:GME00121042	19601029	138			E	9999	77			E	9999
GHCND:GME00121042	19601030	115			E	9999	78			E	9999
GHCND:GME00121042	19601031	133			E	9999	70			E	9999
GHCND:GME00121042	19601101	150			E	9999	104			E	9999
GHCND:GME00121042	19601102	154			E	9999	106			E	9999
GHCND:GME00121042	19601103	141			E	9999	76			E	9999
GHCND:GME00121042	19601104	154			E	9999	105			E	9999
GHCND:GME00121042	19601105	125			E	9999	50			E	9999
GHCND:GME00121042	19601106	90			E	9999	62			E	9999
GHCND:GME00121042	19601107	88			E	9999	41			E	9999
GHCND:GME00121042	19601108	59			E	9999	-26			E	9999
GHCND:GME00121042	19601109	36			E	9999	-37			E	9999
GHCND:GME00121042	19601110	72			E	9999	-18			E	9999
GHCND:GME00121042	19601111	124			E	9999	56			E	9999
GHCND:GME00121042	19601112	128			E	9999	66			E	9999
GHCND:GME00121042	19601113	107			E	9999	49			E	9999
GHCND:GME00121042	19601114	108			E	9999	50			E	9999
GHCND:GME00121042	19601115	121			E	9999	75			E	9999
GHCND:GME00121042	19601116	103			E	9999	42			E	9999
GHCND:GME00121042	19601117	72			E	9999	1			E	9999
GHCND:GME00121042	19601118	102			E	9999	50			E	9999
GHCND:GME00121042	19601119	99			E	9999	56			E	9999
GHCND:GME00121042	19601120	84			E	9999	58			E	9999
GHCND:GME00121042	19601121	85			E	9999	55			E	9999
GHCND:GME00121042	19601122	115			E	9999	64			E	9999
GHCND:GME00121042	19601123	132			E	9999	82			E	9999
GHCND:GME00121042	19601124	108			E	9999	42			E	9999
GHCND:GME00121042	19601125	138			E	9999	94			E	9999
GHCND:GME00121042	19601126	146			E	9999	114			E	9999
GHCND:GME00121042	19601127	132			E	9999	86			E	9999
GHCND:GME00121042	19601128	90			E	9999	14			E	9999
GHCND:GME00121042	19601129	74			E	9999	14			E	9999
GHCND:GME00121042	19601130	100			E	9999	65			E	9999
GHCND:GME00121042	19601201	93			E	9999	40			E	9999
GHCND:GME00121042	19601202	105			E	9999	56			E	9999
GHCND:GME00121042	19601203	91			E	9999	56			E	9999
GHCND:GME00121042	19601204	131			E	9999	76			E	9999
GHCND:GME00121042	19601205	90			E	9999	47			E	9999
GHCND:GME00121042	19601206	89			E	9999	37			E	9999
GHCND:GME00121042	19601207	70			E	9999	4			E	9999
GHCND:GME00121042	19601208	78			E	9999	0			E	9999
GHCND:GME00121042	19601209	33			E	9999	-40			E	9999
GHCND:GME00121042	19601210	26			E	9999	2			E	9999
GHCND:GME00121042	19601211	14			E	9999	6			E	9999
GHCND:GME00121042	19601212	12			E	9999	-39			E	9999
GHCND:GME00121042	19601213	16			E	9999	-27			E	9999
GHCND:GME00121042	19601214	3			E	9999	-20			E	9999
GHCND:GME00121042	19601215	22			E	9999	-16			E	9999
GHCND:GME00121042	19601216	25			E	9999	8			E	9999
GHCND:GME00121042	19601217	22			E	9999	-6			E	9999
GHCND:GME00121042	19601218	-4			E	9999	-37			E	9999
GHCND:GME00121042	19601219	35			E	9999	-29			E	9999
GHCND:GME00121042	19601220	71			E	9999	30			E	9999
GHCND:GME00121042	19601221	44			E	9999	16			E	9999
GHCND:GME00121042	19601222	45			E	9999	10			E	9999
GHCND:GME00121042	19601223	39			E	9999	7			E	9999
GHCND:GME00121042	19601224	31			E	9999	-26			E	9999
GHCND:GME00121042	19601225	30			E	9999	-44			E	9999
GHCND:GME00121042	19601226	66			E	9999	15			E	9999
GHCND:GME00121042	19601227	72			E	9999	26			E	9999
GHCND:GME00121042	19601228	50			E	9999	-10			E	9999
GHCND:GME00121042	19601229	32			E	9999	-18			E	9999
GHCND:GME00121042	19601230	37			E	9999	-15			E	9999
GHCND:GME00121042	19601231	60			E	9999	0			E	9999
GHCND:GME00121042	19610101	62			E	9999	1			E	9999
GHCND:GME00121042	19610102	52			E	9999	-14			E	9999
GHCND:GME00121042	19610103	86			E	9999	39			E	9999
GHCND:GME00121042	19610104	63			E	9999	29			E	9999
GHCND:GME00121042	19610105	60			E	9999	19			E	9999
GHCND:GME00121042	19610106	57			E	9999	13			E	9999
GHCND:GME00121042	19610107	57			E	9999	25			E	9999
GHCND:GME00121042	19610108	75			E	9999	16			E	9999
GHCND:GME00121042	19610109	65			E	9999	16			E	9999
GHCND:GME00121042	19610110	50			E	9999	11			E	9999
GHCND:GME00121042	19610111	39			E	9999	-28			E	9999
GHCND:GME00121042	19610112	-13			E	9999	-50			E	9999
GHCND:GME00121042	19610113	30			E	9999	-47			E	9999
GHCND:GME00121042	19610114	50			E	9999	-5			E	9999
GHCND:GME00121042	19610115	29			E	9999	-74			E	9999
GHCND:GME00121042	19610116	65			E	9999	-78			E	9999
GHCND:GME00121042	19610117	30			E	9999	-69			E	9999
GHCND:GME00121042	19610118	-3			E	9999	-53			E	9999
GHCND:GME00121042	19610119	2			E	9999	-58			E	9999
GHCND:GME00121042	19610120	27			E	9999	-34			E	9999
GHCND:GME00121042	19610121	50			E	9999	10			E	9999
GHCND:GME00121042	19610122	59			E	9999	4			E	9999
GHCND:GME00121042	19610123	21			E	9999	-3			E	9999
GHCND:GME00121042	19610124	3			E	9999	-16			E	9999
GHCND:GME00121042	19610125	-5			E	9999	-41			E	9999
GHCND:GME00121042	19610126	-31			E	9999	-57			E	9999
GHCND:GME00121042	19610127	-25			E	9999	-111			E	9999
GHCND:GME00121042	19610128	50			E	9999	-30			E	9999
GHCND:GME00121042	19610129	89			E	9999	44			E	9999
GHCND:GME00121042	19610130	101			E	9999	70			E	9999
GHCND:GME00121042	19610131	97			E	9999	52			E	9999
GHCND:GME00121042	19610201	72			E	9999	29			E	9999
GHCND:GME00121042	19610202	42			E	9999	15			E	9999
GHCND:GME00121042	19610203	42			E	9999	19			E	9999
GHCND:GME00121042	19610204	62			E	9999	10			E	9999
GHCND:GME00121042	19610205	42			E	9999	12			E	9999
GHCND:GME00121042	19610206	124			E	9999	31			E	9999
GHCND:GME00121042	19610207	82			E	9999	36			E	9999
GHCND:GME00121042	19610208	88			E	9999	44			E	9999
GHCND:GME00121042	19610209	117			E	9999	70			E	9999
GHCND:GME00121042	19610210	86			E	9999	-3			E	9999
GHCND:GME00121042	19610211	97			E	9999	16			E	9999
GHCND:GME00121042	19610212	99			E	9999	54			E	9999
GHCND:GME00121042	19610213	114			E	9999	39			E	9999
GHCND:GME00121042	19610214	165			E	9999	8			E	9999
GHCND:GME00121042	19610215	162			E	9999	36			E	9999
GHCND:GME00121042	19610216	157			E	9999	3			E	9999
GHCND:GME00121042	19610217	125			E	9999	16			E	9999
GHCND:GME00121042	19610218	123			E	9999	15			E	9999
GHCND:GME00121042	19610219	88			E	9999	38			E	9999
GHCND:GME00121042	19610220	110			E	9999	11			E	9999
GHCND:GME00121042	19610221	122			E	9999	-10			E	9999
GHCND:GME00121042	19610222	135			E	9999	-16			E	9999
GHCND:GME00121042	19610223	104			E	9999	-2			E	9999
GHCND:GME00121042	19610224	144			E	9999	66			E	9999
GHCND:GME00121042	19610225	166			E	9999	57			E	9999
GHCND:GME00121042	19610226	168			E	9999	50			E	9999
GHCND:GME00121042	19610227	140			E	9999	89			E	9999
GHCND:GME00121042	19610228	148			E	9999	44			E	9999
GHCND:GME00121042	19610301	74			E	9999	47			E	9999
GHCND:GME00121042	19610302	95			E	9999	18			E	9999
GHCND:GME00121042	19610303	99			E	9999	10			E	9999
GHCND:GME00121042	19610304	129			E	9999	-21			E	9999
GHCND:GME00121042	19610305	140			E	9999	-14			E	9999
GHCND:GME00121042	19610306	165			E	9999	-8			E	9999
GHCND:GME00121042	19610307	165			E	9999	-2			E	9999
GHCND:GME00121042	19610308	177			E	9999	-1			E	9999
GHCND:GME00121042	19610309	190			E	9999	5			E	9999
GHCND:GME00121042	19610310	182			E	9999	46			E	9999
GHCND:GME00121042	19610311	127			E	9999	76			E	9999
GHCND:GME00121042	19610312	168			E	9999	40			E	9999
GHCND:GME00121042	19610313	130			E	9999	91			E	9999
GHCND:GME00121042	19610314	134			E	9999	88			E	9999
GHCND:GME00121042	19610315	164			E	9999	72			E	9999
GHCND:GME00121042	19610316	197			E	9999	30			E	9999
GHCND:GME00121042	19610317	233			E	9999	31			E	9999
GHCND:GME00121042	19610318	150			E	9999	50			E	9999
GHCND:GME00121042	19610319	72			E	9999	15			E	9999
GHCND:GME00121042	19610320	58			E	9999	-37			E	9999
GHCND:GME00121042	19610321	74			E	9999	20			E	9999
GHCND:GME00121042	19610322	71			E	9999	-50			E	9999
GHCND:GME00121042	19610323	106			E	9999	60			E	9999
GHCND:GME00121042	19610324	132			E	9999	56			E	9999
GHCND:GME00121042	19610325	120			E	9999	41			E	9999
GHCND:GME00121042	19610326	114			E	9999	-2			E	9999
GHCND:GME00121042	19610327	93			E	9999	13			E	9999
GHCND:GME00121042	19610328	92			E	9999	1			E	9999
GHCND:GME00121042	19610329	98			E	9999	32			E	9999
GHCND:GME00121042	19610330	116			E	9999	82			E	9999
GHCND:GME00121042	19610331	114			E	9999	55			E	9999
GHCND:GME00121042	19610401	112			E	9999	60			E	9999
GHCND:GME00121042	19610402	127			E	9999	75			E	9999
GHCND:GME00121042	19610403	110			E	9999	55			E	9999
GHCND:GME00121042	19610404	140			E	9999	64			E	9999
GHCND:GME00121042	19610405	194			E	9999	104			E	9999
GHCND:GME00121042	19610406	215			E	9999	85			E	9999
GHCND:GME00121042	19610407	210			E	9999	115			E	9999
GHCND:GME00121042	19610408	142			E	9999	54			E	9999
GHCND:GME00121042	19610409	168			E	9999	16			E	9999
GHCND:GME00121042	19610410	193			E	9999	82			E	9999
GHCND:GME00121042	19610411	182			E	9999	116			E	9999
GHCND:GME00121042	19610412	192			E	9999	74			E	9999
GHCND:GME00121042	19610413	216			E	9999	70			E	9999
GHCND:GME00121042	19610414	164			E	9999	100			E	9999
GHCND:GME00121042	19610415	133			E	9999	84			E	9999
GHCND:GME00121042	19610416	162			E	9999	92			E	9999
GHCND:GME00121042	19610417	169			E	9999	68			E	9999
GHCND:GME00121042	19610418	112			E	9999	68			E	9999
GHCND:GME00121042	19610419	150			E	9999	92			E	9999
GHCND:GME00121042	19610420	160			E	9999	82			E	9999
GHCND:GME00121042	19610421	186			E	9999	64			E	9999
GHCND:GME00121042	19610422	170			E	9999	91			E	9999
GHCND:GME00121042	19610423	153			E	9999	79			E	9999
GHCND:GME00121042	19610424	112			E	9999	63			E	9999
GHCND:GME00121042	19610425	150			E	9999	84			E	9999
GHCND:GME00121042	19610426	157			E	9999	69			E	9999
GHCND:GME00121042	19610427	139			E	9999	89			E	9999
GHCND:GME00121042	19610428	172			E	9999	74			E	9999
GHCND:GME00121042	19610429	136			E	9999	56			E	9999
GHCND:GME00121042	19610430	111			E	9999	94			E	9999
GHCND:GME00121042	19610501	166			E	9999	72			E	9999
GHCND:GME00121042	19610502	170			E	9999	90			E	9999
GHCND:GME00121042	19610503	172			E	9999	83			E	9999
GHCND:GME00121042	19610504	212			E	9999	96			E	9999
GHCND:GME00121042	19610505	212			E	9999	133			E	9999
GHCND:GME00121042	19610506	192			E	9999	121			E	9999
GHCND:GME00121042	19610507	156			E	9999	88			E	9999
GHCND:GME00121042	19610508	154			E	9999	94			E	9999
GHCND:GME00121042	19610509	130			E	9999	89			E	9999
GHCND:GME00121042	19610510	125			E	9999	73			E	9999
GHCND:GME00121042	19610511	130			E	9999	71			E	9999
GHCND:GME00121042	19610512	166			E	9999	67			E	9999
GHCND:GME00121042	19610513	190			E	9999	68			E	9999
GHCND:GME00121042	19610514	162			E	9999	76			E	9999
GHCND:GME00121042	19610515	166			E	9999	19			E	9999
GHCND:GME00121042	19610516	168			E	9999	37			E	9999
GHCND:GME00121042	19610517	174			E	9999	47			E	9999
GHCND:GME00121042	19610518	178			E	9999	44			E	9999
GHCND:GME00121042	19610519	134			E	9999	64			E	9999
GHCND:GME00121042	19610520	124			E	9999	80			E	9999
GHCND:GME00121042	19610521	128			E	9999	67			E	9999
GHCND:GME00121042	19610522	179			E	9999	18			E	9999
GHCND:GME00121042	19610523	161			E	9999	44			E	9999
GHCND:GME00121042	19610524	186			E	9999	36			E	9999
GHCND:GME00121042	19610525	230			E	9999	57			E	9999
GHCND:GME00121042	19610526	161			E	9999	81			E	9999
GHCND:GME00121042	19610527	113			E	9999	59			E	9999
GHCND:GME00121042	19610528	128			E	9999	17			E	9999
GHCND:GME00121042	19610529	111			E	9999	26			E	9999
GHCND:GME00121042	19610530	139			E	9999	17			E	9999
GHCND:GME00121042	19610531	168			E	9999	69			E	9999
GHCND:GME00121042	19610601	234			E	9999	94			E	9999
GHCND:GME00121042	19610602	166			E	9999	111			E	9999
GHCND:GME00121042	19610603	117			E	9999	98			E	9999
GHCND:GME00121042	19610604	156			E	9999	103			E	9999
GHCND:GME00121042	19610605	209			E	9999	139			E	9999
GHCND:GME00121042	19610606	239			E	9999	135			E	9999
GHCND:GME00121042	19610607	183			E	9999	153			E	9999
GHCND:GME00121042	19610608	206			E	9999	127			E	9999
GHCND:GME00121042	19610609	180			E	9999	127			E	9999
GHCND:GME00121042	19610610	200			E	9999	110			E	9999
GHCND:GME00121042	19610611	190			E	9999	96			E	9999
GHCND:GME00121042	19610612	174			E	9999	100			E	9999
GHCND:GME00121042	19610613	154			E	9999	112			E	9999
GHCND:GME00121042	19610614	165			E	9999	106			E	9999
GHCND:GME00121042	19610615	197			E	9999	42			E	9999
GHCND:GME00121042	19610616	226			E	9999	65			E	9999
GHCND:GME00121042	19610617	254			E	9999	126			E	9999
GHCND:GME00121042	19610618	244			E	9999	134			E	9999
GHCND:GME00121042	19610619	205			E	9999	140			E	9999
GHCND:GME00121042	19610620	226			E	9999	64			E	9999
GHCND:GME00121042	19610621	216			E	9999	109			E	9999
GHCND:GME00121042	19610622	237			E	9999	90			E	9999
GHCND:GME00121042	19610623	243			E	9999	116			E	9999
GHCND:GME00121042	19610624	282			E	9999	102			E	9999
GHCND:GME00121042	19610625	291			E	9999	121			E	9999
GHCND:GME00121042	19610626	308			E	9999	127			E	9999
GHCND:GME00121042	19610627	190			E	9999	142			E	9999
GHCND:GME00121042	19610628	208			E	9999	74			E	9999
GHCND:GME00121042	19610629	253			E	9999	87			E	9999
GHCND:GME00121042	19610630	290			E	9999	117			E	9999
GHCND:GME00121042	19610701	317			E	9999	133			E	9999
GHCND:GME00121042	19610702	331			E	9999	150			E	9999
GHCND:GME00121042	19610703	242			E	9999	179			E	9999
GHCND:GME00121042	19610704	188			E	9999	124			E	9999
GHCND:GME00121042	19610705	172			E	9999	94			E	9999
GHCND:GME00121042	19610706	186			E	9999	94			E	9999
GHCND:GME00121042	19610707	223			E	9999	54			E	9999
GHCND:GME00121042	19610708	198			E	9999	105			E	9999
GHCND:GME00121042	19610709	201			E	9999	129			E	9999
GHCND:GME00121042	19610710	192			E	9999	124			E	9999
GHCND:GME00121042	19610711	248			E	9999	144			E	9999
GHCND:GME00121042	19610712	285			E	9999	125			E	9999
GHCND:GME00121042	19610713	197			E	9999	116			E	9999
GHCND:GME00121042	19610714	204			E	9999	89			E	9999
GHCND:GME00121042	19610715	187			E	9999	109			E	9999
GHCND:GME00121042	19610716	174			E	9999	113			E	9999
GHCND:GME00121042	19610717	189			E	9999	113			E	9999
GHCND:GME00121042	19610718	178			E	9999	129			E	9999
GHCND:GME00121042	19610719	174			E	9999	124			E	9999
GHCND:GME00121042	19610720	193			E	9999	116			E	9999
GHCND:GME00121042	19610721	169			E	9999	132			E	9999
GHCND:GME00121042	19610722	169			E	9999	120			E	9999
GHCND:GME00121042	19610723	165			E	9999	66			E	9999
GHCND:GME00121042	19610724	174			E	9999	90			E	9999
GHCND:GME00121042	19610725	227			E	9999	69			E	9999
GHCND:GME00121042	19610726	265			E	9999	115			E	9999
GHCND:GME00121042	19610727	216			E	9999	166			E	9999
GHCND:GME00121042	19610728	165			E	9999	124			E	9999
GHCND:GME00121042	19610729	167			E	9999	106			E	9999
GHCND:GME00121042	19610730	187			E	9999	100			E	9999
GHCND:GME00121042	19610731	212			E	9999	93			E	9999
GHCND:GME00121042	19610801	236			E	9999	82			E	9999
GHCND:GME00121042	19610802	211			E	9999	136			E	9999
GHCND:GME00121042	19610803	195			E	9999	88			E	9999
GHCND:GME00121042	19610804	198			E	9999	137			E	9999
GHCND:GME00121042	19610805	288			E	9999	165			E	9999
GHCND:GME00121042	19610806	215			E	9999	144			E	9999
GHCND:GME00121042	19610807	232			E	9999	112			E	9999
GHCND:GME00121042	19610808	263			E	9999	124			E	9999
GHCND:GME00121042	19610809	227			E	9999	103			E	9999
GHCND:GME00121042	19610810	210			E	9999	115			E	9999
GHCND:GME00121042	19610811	250			E	9999	130			E	9999
GHCND:GME00121042	19610812	184			E	9999	117			E	9999
GHCND:GME00121042	19610813	204			E	9999	60			E	9999
GHCND:GME00121042	19610814	206			E	9999	118			E	9999
GHCND:GME00121042	19610815	158			E	9999	118			E	9999
GHCND:GME00121042	19610816	187			E	9999	100			E	9999
GHCND:GME00121042	19610817	183			E	9999	108			E	9999
GHCND:GME00121042	19610818	200			E	9999	112			E	9999
GHCND:GME00121042	19610819	171			E	9999	129			E	9999
GHCND:GME00121042	19610820	188			E	9999	130			E	9999
GHCND:GME00121042	19610821	205			E	9999	124			E	9999
GHCND:GME00121042	19610822	194			E	9999	132			E	9999
GHCND:GME00121042	19610823	176			E	9999	133			E	9999
GHCND:GME00121042	19610824	185			E	9999	110			E	9999
GHCND:GME00121042	19610825	227			E	9999	137			E	9999
GHCND:GME00121042	19610826	255			E	9999	127			E	9999
GHCND:GME00121042	19610827	238			E	9999	126			E	9999
GHCND:GME00121042	19610828	256			E	9999	97			E	9999
GHCND:GME00121042	19610829	291			E	9999	115			E	9999
GHCND:GME00121042	19610830	312			E	9999	150			E	9999
GHCND:GME00121042	19610831	300			E	9999	140			E	9999
GHCND:GME00121042	19610901	305			E	9999	130			E	9999
GHCND:GME00121042	19610902	306			E	9999	139			E	9999
GHCND:GME00121042	19610903	286			E	9999	156			E	9999
GHCND:GME00121042	19610904	262			E	9999	162			E	9999
GHCND:GME00121042	19610905	225			E	9999	160			E	9999
GHCND:GME00121042	19610906	177			E	9999	120			E	9999
GHCND:GME00121042	19610907	153			E	9999	108			E	9999
GHCND:GME00121042	19610908	165			E	9999	116			E	9999
GHCND:GME00121042	19610909	181			E	9999	109			E	9999
GHCND:GME00121042	19610910	213			E	9999	90			E	9999
GHCND:GME00121042	19610911	210			E	9999	93			E	9999
GHCND:GME00121042	19610912	194			E	9999	130			E	9999
GHCND:GME00121042	19610913	235			E	9999	113			E	9999
GHCND:GME00121042	19610914	212			E	9999	137			E	9999
GHCND:GME00121042	19610915	237			E	9999	92			E	9999
GHCND:GME00121042	19610916	288			E	9999	138			E	9999
GHCND:GME00121042	19610917	300			E	9999	174			E	9999
GHCND:GME00121042	19610918	292			E	9999	137			E	9999
GHCND:GME00121042	19610919	292			E	9999	155			E	9999
GHCND:GME00121042	19610920	286			E	9999	153			E	9999
GHCND:GME00121042	19610921	205			E	9999	159			E	9999
GHCND:GME00121042	19610922	223			E	9999	153			E	9999
GHCND:GME00121042	19610923	266			E	9999	124			E	9999
GHCND:GME00121042	19610924	250			E	9999	114			E	9999
GHCND:GME00121042	19610925	192			E	9999	146			E	9999
GHCND:GME00121042	19610926	210			E	9999	113			E	9999
GHCND:GME00121042	19610927	213			E	9999	103			E	9999
GHCND:GME00121042	19610928	248			E	9999	135			E	9999
GHCND:GME00121042	19610929	218			E	9999	172			E	9999
GHCND:GME00121042	19610930	237			E	9999	160			E	9999
GHCND:GME00121042	19611001	213			E	9999	109			E	9999
GHCND:GME00121042	19611002	194			E	9999	151			E	9999
GHCND:GME00121042	19611003	180			E	9999	149			E	9999
GHCND:GME00121042	19611004	211			E	9999	145			E	9999
GHCND:GME00121042	19611005	222			E	9999	142			E	9999
GHCND:GME00121042	19611006	236			E	9999	137			E	9999
GHCND:GME00121042	19611007	168			E	9999	104			E	9999
GHCND:GME00121042	19611008	173			E	9999	80			E	9999
GHCND:GME00121042	19611009	195			E	9999	95			E	9999
GHCND:GME00121042	19611010	230			E	9999	90			E	9999
GHCND:GME00121042	19611011	233			E	9999	100			E	9999
GHCND:GME00121042	19611012	174			E	9999	85			E	9999
GHCND:GME00121042	19611013	171			E	9999	56			E	9999
GHCND:GME00121042	19611014	170			E	9999	36			E	9999
GHCND:GME00121042	19611015	182			E	9999	26			E	9999
GHCND:GME00121042	19611016	145			E	9999	65			E	9999
GHCND:GME00121042	19611017	106			E	9999	87			E	9999
GHCND:GME00121042	19611018	102			E	9999	60			E	9999
GHCND:GME00121042	19611019	101			E	9999	55			E	9999
GHCND:GME00121042	19611020	123			E	9999	46			E	9999
GHCND:GME00121042	19611021	147			E	9999	7			E	9999
GHCND:GME00121042	19611022	149			E	9999	47			E	9999
GHCND:GME00121042	19611023	143			E	9999	64			E	9999
GHCND:GME00121042	19611024	190			E	9999	44			E	9999
GHCND:GME00121042	19611025	184			E	9999	106			E	9999
GHCND:GME00121042	19611026	155			E	9999	104			E	9999
GHCND:GME00121042	19611027	154			E	9999	90			E	9999
GHCND:GME00121042	19611028	140			E	9999	69			E	9999
GHCND:GME00121042	19611029	137			E	9999	55			E	9999
GHCND:GME00121042	19611030	140			E	9999	56			E	9999
GHCND:GME00121042	19611031	131			E	9999	54			E	9999
GHCND:GME00121042	19611101	114			E	9999	70			E	9999
GHCND:GME00121042	19611102	122			E	9999	84			E	9999
GHCND:GME00121042	19611103	107			E	9999	32			E	9999
GHCND:GME00121042	19611104	65			E	9999	14			E	9999
GHCND:GME00121042	19611105	70			E	9999	-5			E	9999
GHCND:GME00121042	19611106	69			E	9999	-46			E	9999
GHCND:GME00121042	19611107	34			E	9999	-4			E	9999
GHCND:GME00121042	19611108	84			E	9999	24			E	9999
GHCND:GME00121042	19611109	103			E	9999	70			E	9999
GHCND:GME00121042	19611110	100			E	9999	25			E	9999
GHCND:GME00121042	19611111	95			E	9999	26			E	9999
GHCND:GME00121042	19611112	93			E	9999	-35			E	9999
GHCND:GME00121042	19611113	104			E	9999	30			E	9999
GHCND:GME00121042	19611114	64			E	9999	27			E	9999
GHCND:GME00121042	19611115	57			E	9999	40			E	9999
GHCND:GME00121042	19611116	60			E	9999	34			E	9999
GHCND:GME00121042	19611117	68			E	9999	23			E	9999
GHCND:GME00121042	19611118	72			E	9999	48			E	9999
GHCND:GME00121042	19611119	84			E	9999	17			E	9999
GHCND:GME00121042	19611120	72			E	9999	-9			E	9999
GHCND:GME00121042	19611121	51			E	9999	-38			E	9999
GHCND:GME00121042	19611122	65			E	9999	-33			E	9999
GHCND:GME00121042	19611123	88			E	9999	1			E	9999
GHCND:GME00121042	19611124	73			E	9999	48			E	9999
GHCND:GME00121042	19611125	78			E	9999	14			E	9999
GHCND:GME00121042	19611126	81			E	9999	54			E	9999
GHCND:GME00121042	19611127	104			E	9999	59			E	9999
GHCND:GME00121042	19611128	82			E	9999	51			E	9999
GHCND:GME00121042	19611129	70			E	9999	26			E	9999
GHCND:GME00121042	19611130	103			E	9999	48			E	9999
GHCND:GME00121042	19611201	137			E	9999	97			E	9999
GHCND:GME00121042	19611202	134			E	9999	30			E	9999
GHCND:GME00121042	19611203	57			E	9999	-4			E	9999
GHCND:GME00121042	19611204	156			E	9999	43			E	9999
GHCND:GME00121042	19611205	160			E	9999	56			E	9999
GHCND:GME00121042	19611206	56			E	9999	5			E	9999
GHCND:GME00121042	19611207	20			E	9999	-40			E	9999
GHCND:GME00121042	19611208	32			E	9999	3			E	9999
GHCND:GME00121042	19611209	44			E	9999	-2			E	9999
GHCND:GME00121042	19611210	105			E	9999	44			E	9999
GHCND:GME00121042	19611211	154			E	9999	98			E	9999
GHCND:GME00121042	19611212	147			E	9999	98			E	9999
GHCND:GME00121042	19611213	112			E	9999	64			E	9999
GHCND:GME00121042	19611214	106			E	9999	52			E	9999
GHCND:GME00121042	19611215	52			E	9999	-44			E	9999
GHCND:GME00121042	19611216	11			E	9999	-74			E	9999
GHCND:GME00121042	19611217	-36			E	9999	-106			E	9999
GHCND:GME00121042	19611218	-22			E	9999	-113			E	9999
GHCND:GME00121042	19611219	-20			E	9999	-115			E	9999
GHCND:GME00121042	19611220	5			E	9999	-90			E	9999
GHCND:GME00121042	19611221	37			E	9999	-6			E	9999
GHCND:GME00121042	19611222	34			E	9999	7			E	9999
GHCND:GME00121042	19611223	19			E	9999	-75			E	9999
GHCND:GME00121042	19611224	-16			E	9999	-124			E	9999
GHCND:GME00121042	19611225	-34			E	9999	-110			E	9999
GHCND:GME00121042	19611226	-23			E	9999	-116			E	9999
GHCND:GME00121042	19611227	-23			E	9999	-136			E	9999
GHCND:GME00121042	19611228	-10			E	9999	-33			E	9999
GHCND:GME00121042	19611229	52			E	9999	-16			E	9999
GHCND:GME00121042	19611230	104			E	9999	26			E	9999
GHCND:GME00121042	19611231	115			E	9999	48			E	9999
GHCND:GME00121042	19620101	50			E	9999	-23			E	9999
GHCND:GME00121042	19620102	4			E	9999	-67			E	9999
GHCND:GME00121042	19620103	28			E	9999	-96			E	9999
GHCND:GME00121042	19620104	33			E	9999	-76			E	9999
GHCND:GME00121042	19620105	1			E	9999	-74			E	9999
GHCND:GME00121042	19620106	43			E	9999	-4			E	9999
GHCND:GME00121042	19620107	48			E	9999	21			E	9999
GHCND:GME00121042	19620108	73			E	9999	39			E	9999
GHCND:GME00121042	19620109	70			E	9999	29			E	9999
GHCND:GME00121042	19620110	89			E	9999	45			E	9999
GHCND:GME00121042	19620111	117			E	9999	48			E	9999
GHCND:GME00121042	19620112	78			E	9999	40			E	9999
GHCND:GME00121042	19620113	70			E	9999	35			E	9999
GHCND:GME00121042	19620114	59			E	9999	22			E	9999
GHCND:GME00121042	19620115	69			E	9999	1			E	9999
GHCND:GME00121042	19620116	74			E	9999	14			E	9999
GHCND:GME00121042	19620117	101			E	9999	64			E	9999
GHCND:GME00121042	19620118	95			E	9999	20			E	9999
GHCND:GME00121042	19620119	98			E	9999	9			E	9999
GHCND:GME00121042	19620120	100			E	9999	64			E	9999
GHCND:GME00121042	19620121	123			E	9999	87			E	9999
GHCND:GME00121042	19620122	110			E	9999	39			E	9999
GHCND:GME00121042	19620123	72			E	9999	43			E	9999
GHCND:GME00121042	19620124	116			E	9999	32			E	9999
GHCND:GME00121042	19620125	114			E	9999	80			E	9999
GHCND:GME00121042	19620126	97			E	9999	64			E	9999
GHCND:GME00121042	19620127	74			E	9999	22			E	9999
GHCND:GME00121042	19620128	57			E	9999	6			E	9999
GHCND:GME00121042	19620129	15			E	9999	-62			E	9999
GHCND:GME00121042	19620130	-10			E	9999	-107			E	9999
GHCND:GME00121042	19620131	-7			E	9999	-106			E	9999
GHCND:GME00121042	19620201	-15			E	9999	-46			E	9999
GHCND:GME00121042	19620202	26			E	9999	-19			E	9999
GHCND:GME00121042	19620203	44			E	9999	-8			E	9999
GHCND:GME00121042	19620204	59			E	9999	11			E	9999
GHCND:GME00121042	19620205	95			E	9999	29			E	9999
GHCND:GME00121042	19620206	71			E	9999	14			E	9999
GHCND:GME00121042	19620207	95			E	9999	55			E	9999
GHCND:GME00121042	19620208	78			E	9999	37			E	9999
GHCND:GME00121042	19620209	41			E	9999	-32			E	9999
GHCND:GME00121042	19620210	84			E	9999	-28			E	9999
GHCND:GME00121042	19620211	66			E	9999	17			E	9999
GHCND:GME00121042	19620212	102			E	9999	24			E	9999
GHCND:GME00121042	19620213	75			E	9999	0			E	9999
GHCND:GME00121042	19620214	35			E	9999	-4			E	9999
GHCND:GME00121042	19620215	27			E	9999	-34			E	9999
GHCND:GME00121042	19620216	99			E	9999	2			E	9999
GHCND:GME00121042	19620217	84			E	9999	12			E	9999
GHCND:GME00121042	19620218	55			E	9999	19			E	9999
GHCND:GME00121042	19620219	68			E	9999	44			E	9999
GHCND:GME00121042	19620220	87			E	9999	29			E	9999
GHCND:GME00121042	19620221	104			E	9999	1			E	9999
GHCND:GME00121042	19620222	34			E	9999	-54			E	9999
GHCND:GME00121042	19620223	19			E	9999	-35			E	9999
GHCND:GME00121042	19620224	30			E	9999	-60			E	9999
GHCND:GME00121042	19620225	7			E	9999	-44			E	9999
GHCND:GME00121042	19620226	1			E	9999	-59			E	9999
GHCND:GME00121042	19620227	30			E	9999	-62			E	9999
GHCND:GME00121042	19620228	33			E	9999	-56			E	9999
GHCND:GME00121042	19620301	13			E	9999	-4			E	9999
GHCND:GME00121042	19620302	18			E	9999	-12			E	9999
GHCND:GME00121042	19620303	53			E	9999	-18			E	9999
GHCND:GME00121042	19620304	33			E	9999	-34			E	9999
GHCND:GME00121042	19620305	8			E	9999	-11			E	9999
GHCND:GME00121042	19620306	20			E	9999	-71			E	9999
GHCND:GME00121042	19620307	42			E	9999	-41			E	9999
GHCND:GME00121042	19620308	54			E	9999	-34			E	9999
GHCND:GME00121042	19620309	80			E	9999	1			E	9999
GHCND:GME00121042	19620310	113			E	9999	39			E	9999
GHCND:GME00121042	19620311	112			E	9999	28			E	9999
GHCND:GME00121042	19620312	72			E	9999	-16			E	9999
GHCND:GME00121042	19620313	12			E	9999	-48			E	9999
GHCND:GME00121042	19620314	33			E	9999	-36			E	9999
GHCND:GME00121042	19620315	24			E	9999	-26			E	9999
GHCND:GME00121042	19620316	32			E	9999	-80			E	9999
GHCND:GME00121042	19620317	34			E	9999	-77			E	9999
GHCND:GME00121042	19620318	40			E	9999	-55			E	9999
GHCND:GME00121042	19620319	59			E	9999	-74			E	9999
GHCND:GME00121042	19620320	74			E	9999	-61			E	9999
GHCND:GME00121042	19620321	61			E	9999	-34			E	9999
GHCND:GME00121042	19620322	75			E	9999	-36			E	9999
GHCND:GME00121042	19620323	77			E	9999	-39			E	9999
GHCND:GME00121042	19620324	60			E	9999	-60			E	9999
GHCND:GME00121042	19620325	60			E	9999	-76			E	9999
GHCND:GME00121042	19620326	80			E	9999	-40			E	9999
GHCND:GME00121042	19620327	81			E	9999	30			E	9999
GHCND:GME00121042	19620328	69			E	9999	13			E	9999
GHCND:GME00121042	19620329	133			E	9999	16			E	9999
GHCND:GME00121042	19620330	135			E	9999	84			E	9999
GHCND:GME00121042	19620331	116			E	9999	27			E	9999
GHCND:GME00121042	19620401	108			E	9999	36			E	9999
GHCND:GME00121042	19620402	94			E	9999	22			E	9999
GHCND:GME00121042	19620403	139			E	9999	61			E	9999
GHCND:GME00121042	19620404	118			E	9999	63			E	9999
GHCND:GME00121042	19620405	93			E	9999	40			E	9999
GHCND:GME00121042	19620406	90			E	9999	37			E	9999
GHCND:GME00121042	19620407	102			E	9999	10			E	9999
GHCND:GME00121042	19620408	107			E	9999	64			E	9999
GHCND:GME00121042	19620409	89			E	9999	36			E	9999
GHCND:GME00121042	19620410	96			E	9999	-12			E	9999
GHCND:GME00121042	19620411	141			E	9999	3			E	9999
GHCND:GME00121042	19620412	105			E	9999	76			E	9999
GHCND:GME00121042	19620413	94			E	9999	13			E	9999
GHCND:GME00121042	19620414	76			E	9999	16			E	9999
GHCND:GME00121042	19620415	106			E	9999	18			E	9999
GHCND:GME00121042	19620416	86			E	9999	27			E	9999
GHCND:GME00121042	19620417	137			E	9999	14			E	9999
GHCND:GME00121042	19620418	232			E	9999	45			E	9999
GHCND:GME00121042	19620419	177			E	9999	104			E	9999
GHCND:GME00121042	19620420	202			E	9999	64			E	9999
GHCND:GME00121042	19620421	232			E	9999	63			E	9999
GHCND:GME00121042	19620422	184			E	9999	113			E	9999
GHCND:GME00121042	19620423	244			E	9999	90			E	9999
GHCND:GME00121042	19620424	242			E	9999	109			E	9999
GHCND:GME00121042	19620425	200			E	9999	83			E	9999
GHCND:GME00121042	19620426	196			E	9999	84			E	9999
GHCND:GME00121042	19620427	140			E	9999	61			E	9999
GHCND:GME00121042	19620428	123			E	9999	64			E	9999
GHCND:GME00121042	19620429	86			E	9999	26			E	9999
GHCND:GME00121042	19620430	102			E	9999	26			E	9999
GHCND:GME00121042	19620501	116			E	9999	-16			E	9999
GHCND:GME00121042	19620502	130			E	9999	57			E	9999
GHCND:GME00121042	19620503	136			E	9999	58			E	9999
GHCND:GME00121042	19620504	131			E	9999	19			E	9999
GHCND:GME00121042	19620505	190			E	9999	64			E	9999
GHCND:GME00121042	19620506	165			E	9999	112			E	9999
GHCND:GME00121042	19620507	240			E	9999	134			E	9999
GHCND:GME00121042	19620508	199			E	9999	118			E	9999
GHCND:GME00121042	19620509	196			E	9999	80			E	9999
GHCND:GME00121042	19620510	150			E	9999	80			E	9999
GHCND:GME00121042	19620511	140			E	9999	72			E	9999
GHCND:GME00121042	19620512	114			E	9999	70			E	9999
GHCND:GME00121042	19620513	137			E	9999	82			E	9999
GHCND:GME00121042	19620514	110			E	9999	61			E	9999
GHCND:GME00121042	19620515	97			E	9999	62			E	9999
GHCND:GME00121042	19620516	144			E	9999	6			E	9999
GHCND:GME00121042	19620517	147			E	9999	81			E	9999
GHCND:GME00121042	19620518	181			E	9999	60			E	9999
GHCND:GME00121042	19620519	174			E	9999	102			E	9999
GHCND:GME00121042	19620520	152			E	9999	57			E	9999
GHCND:GME00121042	19620521	154			E	9999	65			E	9999
GHCND:GME00121042	19620522	158			E	9999	100			E	9999
GHCND:GME00121042	19620523	153			E	9999	95			E	9999
GHCND:GME00121042	19620524	140			E	9999	34			E	9999
GHCND:GME00121042	19620525	95			E	9999	52			E	9999
GHCND:GME00121042	19620526	138			E	9999	67			E	9999
GHCND:GME00121042	19620527	156			E	9999	38			E	9999
GHCND:GME00121042	19620528	120			E	9999	49			E	9999
GHCND:GME00121042	19620529	153			E	9999	55			E	9999
GHCND:GME00121042	19620530	133			E	9999	60			E	9999
GHCND:GME00121042	19620531	140			E	9999	87			E	9999
GHCND:GME00121042	19620601	124			E	9999	47			E	9999
GHCND:GME00121042	19620602	135			E	9999	8			E	9999
GHCND:GME00121042	19620603	155			E	9999	-5			E	9999
GHCND:GME00121042	19620604	162			E	9999	17			E	9999
GHCND:GME00121042	19620605	173			E	9999	20			E	9999
GHCND:GME00121042	19620606	196			E	9999	39			E	9999
GHCND:GME00121042	19620607	215			E	9999	50			E	9999
GHCND:GME00121042	19620608	238			E	9999	58			E	9999
GHCND:GME00121042	19620609	239			E	9999	65			E	9999
GHCND:GME00121042	19620610	233			E	9999	66			E	9999
GHCND:GME00121042	19620611	164			E	9999	105			E	9999
GHCND:GME00121042	19620612	178			E	9999	60			E	9999
GHCND:GME00121042	19620613	247			E	9999	80			E	9999
GHCND:GME00121042	19620614	280			E	9999	99			E	9999
GHCND:GME00121042	19620615	269			E	9999	160			E	9999
GHCND:GME00121042	19620616	243			E	9999	168			E	9999
GHCND:GME00121042	19620617	229			E	9999	129			E	9999
GHCND:GME00121042	19620618	274			E	9999	154			E	9999
GHCND:GME00121042	19620619	250			E	9999	140			E	9999
GHCND:GME00121042	19620620	204			E	9999	84			E	9999
GHCND:GME00121042	19620621	225			E	9999	160			E	9999
GHCND:GME00121042	19620622	250			E	9999	124			E	9999
GHCND:GME00121042	19620623	234			E	9999	136			E	9999
GHCND:GME00121042	19620624	239			E	9999	108			E	9999
GHCND:GME00121042	19620625	195			E	9999	108			E	9999
GHCND:GME00121042	19620626	202			E	9999	54			E	9999
GHCND:GME00121042	19620627	157			E	9999	93			E	9999
GHCND:GME00121042	19620628	158			E	9999	99			E	9999
GHCND:GME00121042	19620629	159			E	9999	64			E	9999
GHCND:GME00121042	19620630	143			E	9999	92			E	9999
GHCND:GME00121042	19620701	142			E	9999	92			E	9999
GHCND:GME00121042	19620702	164			E	9999	104			E	9999
GHCND:GME00121042	19620703	142			E	9999	90			E	9999
GHCND:GME00121042	19620704	147			E	9999	84			E	9999
GHCND:GME00121042	19620705	142			E	9999	92			E	9999
GHCND:GME00121042	19620706	138			E	9999	94			E	9999
GHCND:GME00121042	19620707	188			E	9999	104			E	9999
GHCND:GME00121042	19620708	196			E	9999	47			E	9999
GHCND:GME00121042	19620709	258			E	9999	77			E	9999
GHCND:GME00121042	19620710	302			E	9999	142			E	9999
GHCND:GME00121042	19620711	236			E	9999	153			E	9999
GHCND:GME00121042	19620712	166			E	9999	133			E	9999
GHCND:GME00121042	19620713	206			E	9999	126			E	9999
GHCND:GME00121042	19620714	217			E	9999	100			E	9999
GHCND:GME00121042	19620715	205			E	9999	146			E	9999
GHCND:GME00121042	19620716	180			E	9999	116			E	9999
GHCND:GME00121042	19620717	172			E	9999	132			E	9999
GHCND:GME00121042	19620718	172			E	9999	112			E	9999
GHCND:GME00121042	19620719	230			E	9999	91			E	9999
GHCND:GME00121042	19620720	254			E	9999	148			E	9999
GHCND:GME00121042	19620721	242			E	9999	176			E	9999
GHCND:GME00121042	19620722	218			E	9999	155			E	9999
GHCND:GME00121042	19620723	208			E	9999	107			E	9999
GHCND:GME00121042	19620724	233			E	9999	83			E	9999
GHCND:GME00121042	19620725	274			E	9999	119			E	9999
GHCND:GME00121042	19620726	272			E	9999	174			E	9999
GHCND:GME00121042	19620727	190			E	9999	134			E	9999
GHCND:GME00121042	19620728	166			E	9999	101			E	9999
GHCND:GME00121042	19620729	202			E	9999	65			E	9999
GHCND:GME00121042	19620730	221			E	9999	68			E	9999
GHCND:GME00121042	19620731	232			E	9999	137			E	9999
GHCND:GME00121042	19620801	226			E	9999	123			E	9999
GHCND:GME00121042	19620802	260			E	9999	116			E	9999
GHCND:GME00121042	19620803	257			E	9999	122			E	9999
GHCND:GME00121042	19620804	214			E	9999	154			E	9999
GHCND:GME00121042	19620805	167			E	9999	129			E	9999
GHCND:GME00121042	19620806	226			E	9999	120			E	9999
GHCND:GME00121042	19620807	198			E	9999	134			E	9999
GHCND:GME00121042	19620808	194			E	9999	103			E	9999
GHCND:GME00121042	19620809	214			E	9999	64			E	9999
GHCND:GME00121042	19620810	202			E	9999	115			E	9999
GHCND:GME00121042	19620811	263			E	9999	149			E	9999
GHCND:GME00121042	19620812	272			E	9999	132			E	9999
GHCND:GME00121042	19620813	258			E	9999	139			E	9999
GHCND:GME00121042	19620814	219			E	9999	160			E	9999
GHCND:GME00121042	19620815	238			E	9999	164			E	9999
GHCND:GME00121042	19620816	213			E	9999	146			E	9999
GHCND:GME00121042	19620817	197			E	9999	130			E	9999
GHCND:GME00121042	19620818	195			E	9999	106			E	9999
GHCND:GME00121042	19620819	208			E	9999	100			E	9999
GHCND:GME00121042	19620820	250			E	9999	80			E	9999
GHCND:GME00121042	19620821	200			E	9999	145			E	9999
GHCND:GME00121042	19620822	198			E	9999	103			E	9999
GHCND:GME00121042	19620823	198			E	9999	93			E	9999
GHCND:GME00121042	19620824	195			E	9999	136			E	9999
GHCND:GME00121042	19620825	186			E	9999	114			E	9999
GHCND:GME00121042	19620826	214			E	9999	74			E	9999
GHCND:GME00121042	19620827	202			E	9999	121			E	9999
GHCND:GME00121042	19620828	212			E	9999	94			E	9999
GHCND:GME00121042	19620829	205			E	9999	146			E	9999
GHCND:GME00121042	19620830	200			E	9999	50			E	9999
GHCND:GME00121042	19620831	200			E	9999	80			E	9999
GHCND:GME00121042	19620901	188			E	9999	44			E	9999
GHCND:GME00121042	19620902	243			E	9999	59			E	9999
GHCND:GME00121042	19620903	309			E	9999	93			E	9999
GHCND:GME00121042	19620904	230			E	9999	157			E	9999
GHCND:GME00121042	19620905	195			E	9999	114			E	9999
GHCND:GME00121042	19620906	190			E	9999	84			E	9999
GHCND:GME00121042	19620907	166			E	9999	124			E	9999
GHCND:GME00121042	19620908	157			E	9999	85			E	9999
GHCND:GME00121042	19620909	193			E	9999	44			E	9999
GHCND:GME00121042	19620910	258			E	9999	72			E	9999
GHCND:GME00121042	19620911	204			E	9999	166			E	9999
GHCND:GME00121042	19620912	231			E	9999	164			E	9999
GHCND:GME00121042	19620913	171			E	9999	76			E	9999
GHCND:GME00121042	19620914	188			E	9999	31			E	9999
GHCND:GME00121042	19620915	254			E	9999	70			E	9999
GHCND:GME00121042	19620916	178			E	9999	94			E	9999
GHCND:GME00121042	19620917	161			E	9999	46			E	9999
GHCND:GME00121042	19620918	120			E	9999	64			E	9999
GHCND:GME00121042	19620919	105			E	9999	77			E	9999
GHCND:GME00121042	19620920	144			E	9999	25			E	9999
GHCND:GME00121042	19620921	124			E	9999	34			E	9999
GHCND:GME00121042	19620922	136			E	9999	104			E	9999
GHCND:GME00121042	19620923	134			E	9999	100			E	9999
GHCND:GME00121042	19620924	174			E	9999	95			E	9999
GHCND:GME00121042	19620925	176			E	9999	69			E	9999
GHCND:GME00121042	19620926	194			E	9999	68			E	9999
GHCND:GME00121042	19620927	141			E	9999	122			E	9999
GHCND:GME00121042	19620928	164			E	9999	106			E	9999
GHCND:GME00121042	19620929	176			E	9999	85			E	9999
GHCND:GME00121042	19620930	200			E	9999	77			E	9999
GHCND:GME00121042	19621001	240			E	9999	144			E	9999
GHCND:GME00121042	19621002	260			E	9999	148			E	9999
GHCND:GME00121042	19621003	248			E	9999	121			E	9999
GHCND:GME00121042	19621004	175			E	9999	116			E	9999
GHCND:GME00121042	19621005	178			E	9999	70			E	9999
GHCND:GME00121042	19621006	174			E	9999	45			E	9999
GHCND:GME00121042	19621007	190			E	9999	23			E	9999
GHCND:GME00121042	19621008	199			E	9999	74			E	9999
GHCND:GME00121042	19621009	210			E	9999	48			E	9999
GHCND:GME00121042	19621010	199			E	9999	41			E	9999
GHCND:GME00121042	19621011	105			E	9999	76			E	9999
GHCND:GME00121042	19621012	107			E	9999	83			E	9999
GHCND:GME00121042	19621013	96			E	9999	65			E	9999
GHCND:GME00121042	19621014	112			E	9999	62			E	9999
GHCND:GME00121042	19621015	135			E	9999	49			E	9999
GHCND:GME00121042	19621016	128			E	9999	2			E	9999
GHCND:GME00121042	19621017	149			E	9999	54			E	9999
GHCND:GME00121042	19621018	162			E	9999	17			E	9999
GHCND:GME00121042	19621019	140			E	9999	71			E	9999
GHCND:GME00121042	19621020	120			E	9999	92			E	9999
GHCND:GME00121042	19621021	160			E	9999	30			E	9999
GHCND:GME00121042	19621022	166			E	9999	-1			E	9999
GHCND:GME00121042	19621023	162			E	9999	-9			E	9999
GHCND:GME00121042	19621024	131			E	9999	46			E	9999
GHCND:GME00121042	19621025	136			E	9999	84			E	9999
GHCND:GME00121042	19621026	168			E	9999	95			E	9999
GHCND:GME00121042	19621027	97			E	9999	33			E	9999
GHCND:GME00121042	19621028	89			E	9999	33			E	9999
GHCND:GME00121042	19621029	114			E	9999	28			E	9999
GHCND:GME00121042	19621030	70			E	9999	17			E	9999
GHCND:GME00121042	19621031	102			E	9999	23			E	9999
GHCND:GME00121042	19621101	98			E	9999	-14			E	9999
GHCND:GME00121042	19621102	71			E	9999	16			E	9999
GHCND:GME00121042	19621103	122			E	9999	48			E	9999
GHCND:GME00121042	19621104	166			E	9999	83			E	9999
GHCND:GME00121042	19621105	93			E	9999	24			E	9999
GHCND:GME00121042	19621106	152			E	9999	8			E	9999
GHCND:GME00121042	19621107	151			E	9999	39			E	9999
GHCND:GME00121042	19621108	151			E	9999	50			E	9999
GHCND:GME00121042	19621109	107			E	9999	71			E	9999
GHCND:GME00121042	19621110	109			E	9999	65			E	9999
GHCND:GME00121042	19621111	68			E	9999	30			E	9999
GHCND:GME00121042	19621112	32			E	9999	7			E	9999
GHCND:GME00121042	19621113	30			E	9999	11			E	9999
GHCND:GME00121042	19621114	49			E	9999	-21			E	9999
GHCND:GME00121042	19621115	66			E	9999	-20			E	9999
GHCND:GME00121042	19621116	52			E	9999	7			E	9999
GHCND:GME00121042	19621117	34			E	9999	-14			E	9999
GHCND:GME00121042	19621118	47			E	9999	21			E	9999
GHCND:GME00121042	19621119	40			E	9999	8			E	9999
GHCND:GME00121042	19621120	37			E	9999	-9			E	9999
GHCND:GME00121042	19621121	1			E	9999	-33			E	9999
GHCND:GME00121042	19621122	-3			E	9999	-44			E	9999
GHCND:GME00121042	19621123	-2			E	9999	-39			E	9999
GHCND:GME00121042	19621124	13			E	9999	-53			E	9999
GHCND:GME00121042	19621125	51			E	9999	10			E	9999
GHCND:GME00121042	19621126	63			E	9999	20			E	9999
GHCND:GME00121042	19621127	40			E	9999	1			E	9999
GHCND:GME00121042	19621128	63			E	9999	26			E	9999
GHCND:GME00121042	19621129	56			E	9999	23			E	9999
GHCND:GME00121042	19621130	86			E	9999	25			E	9999
GHCND:GME00121042	19621201	35			E	9999	-62			E	9999
GHCND:GME00121042	19621202	24			E	9999	-61			E	9999
GHCND:GME00121042	19621203	37			E	9999	-62			E	9999
GHCND:GME00121042	19621204	72			E	9999	-82			E	9999
GHCND:GME00121042	19621205	55			E	9999	-96			E	9999
GHCND:GME00121042	19621206	87			E	9999	-54			E	9999
GHCND:GME00121042	19621207	55			E	9999	-50			E	9999
GHCND:GME00121042	19621208	52			E	9999	-56			E	9999
GHCND:GME00121042	19621209	80			E	9999	5			E	9999
GHCND:GME00121042	19621210	65			E	9999	36			E	9999
GHCND:GME00121042	19621211	78			E	9999	25			E	9999
GHCND:GME00121042	19621212	84			E	9999	21			E	9999
GHCND:GME00121042	19621213	32			E	9999	4			E	9999
GHCND:GME00121042	19621214	40			E	9999	-2			E	9999
GHCND:GME00121042	19621215	119			E	9999	39			E	9999
GHCND:GME00121042	19621216	120			E	9999	42			E	9999
GHCND:GME00121042	19621217	48			E	9999	6			E	9999
GHCND:GME00121042	19621218	50			E	9999	4			E	9999
GHCND:GME00121042	19621219	50			E	9999	14			E	9999
GHCND:GME00121042	19621220	29			E	9999	0			E	9999
GHCND:GME00121042	19621221	71			E	9999	5			E	9999
GHCND:GME00121042	19621222	22			E	9999	-90			E	9999
GHCND:GME00121042	19621223	-51			E	9999	-137			E	9999
GHCND:GME00121042	19621224	-24			E	9999	-115			E	9999
GHCND:GME00121042	19621225	-50			E	9999	-98			E	9999
GHCND:GME00121042	19621226	-54			E	9999	-78			E	9999
GHCND:GME00121042	19621227	-41			E	9999	-78			E	9999
GHCND:GME00121042	19621228	-40			E	9999	-76			E	9999
GHCND:GME00121042	19621229	-51			E	9999	-136			E	9999
GHCND:GME00121042	19621230	-1			E	9999	-56			E	9999
GHCND:GME00121042	19621231	3			E	9999	-53			E	9999
GHCND:GME00121042	19630101	-33			E	9999	-86			E	9999
GHCND:GME00121042	19630102	-13			E	9999	-48			E	9999
GHCND:GME00121042	19630103	5			E	9999	-18			E	9999
GHCND:GME00121042	19630104	32			E	9999	-16			E	9999
GHCND:GME00121042	19630105	35			E	9999	-10			E	9999
GHCND:GME00121042	19630106	14			E	9999	0			E	9999
GHCND:GME00121042	19630107	4			E	9999	-20			E	9999
GHCND:GME00121042	19630108	1			E	9999	-26			E	9999
GHCND:GME00121042	19630109	-19			E	9999	-79			E	9999
GHCND:GME00121042	19630110	-70			E	9999	-150			E	9999
GHCND:GME00121042	19630111	-52			E	9999	-187			E	9999
GHCND:GME00121042	19630112	-61			E	9999	-184			E	9999
GHCND:GME00121042	19630113	-94			E	9999	-183			E	9999
GHCND:GME00121042	19630114	8			E	9999	-144			E	9999
GHCND:GME00121042	19630115	-46			E	9999	-157			E	9999
GHCND:GME00121042	19630116	-8			E	9999	-94			E	9999
GHCND:GME00121042	19630117	-40			E	9999	-185			E	9999
GHCND:GME00121042	19630118	-123			E	9999	-229			E	9999
GHCND:GME00121042	19630119	-48			E	9999	-218			E	9999
GHCND:GME00121042	19630120	-1			E	9999	-81			E	9999
GHCND:GME00121042	19630121	-26			E	9999	-183			E	9999
GHCND:GME00121042	19630122	-49			E	9999	-167			E	9999
GHCND:GME00121042	19630123	-30			E	9999	-52			E	9999
GHCND:GME00121042	19630124	-23			E	9999	-49			E	9999
GHCND:GME00121042	19630125	-19			E	9999	-56			E	9999
GHCND:GME00121042	19630126	16			E	9999	-39			E	9999
GHCND:GME00121042	19630127	-1			E	9999	-58			E	9999
GHCND:GME00121042	19630128	-12			E	9999	-126			E	9999
GHCND:GME00121042	19630129	-3			E	9999	-86			E	9999
GHCND:GME00121042	19630130	-32			E	9999	-146			E	9999
GHCND:GME00121042	19630131	-88			E	9999	-201			E	9999
GHCND:GME00121042	19630201	-55			E	9999	-138			E	9999
GHCND:GME00121042	19630202	-44			E	9999	-192			E	9999
GHCND:GME00121042	19630203	-55			E	9999	-114			E	9999
GHCND:GME00121042	19630204	-41			E	9999	-76			E	9999
GHCND:GME00121042	19630205	-14			E	9999	-118			E	9999
GHCND:GME00121042	19630206	-17			E	9999	-164			E	9999
GHCND:GME00121042	19630207	17			E	9999	-68			E	9999
GHCND:GME00121042	19630208	34			E	9999	-9			E	9999
GHCND:GME00121042	19630209	29			E	9999	-16			E	9999
GHCND:GME00121042	19630210	14			E	9999	-30			E	9999
GHCND:GME00121042	19630211	39			E	9999	-27			E	9999
GHCND:GME00121042	19630212	7			E	9999	-12			E	9999
GHCND:GME00121042	19630213	-2			E	9999	-18			E	9999
GHCND:GME00121042	19630214	28			E	9999	-41			E	9999
GHCND:GME00121042	19630215	9			E	9999	-64			E	9999
GHCND:GME00121042	19630216	37			E	9999	-11			E	9999
GHCND:GME00121042	19630217	20			E	9999	-23			E	9999
GHCND:GME00121042	19630218	0			E	9999	-34			E	9999
GHCND:GME00121042	19630219	4			E	9999	-100			E	9999
GHCND:GME00121042	19630220	-8			E	9999	-94			E	9999
GHCND:GME00121042	19630221	-8			E	9999	-52			E	9999
GHCND:GME00121042	19630222	-17			E	9999	-164			E	9999
GHCND:GME00121042	19630223	9			E	9999	-102			E	9999
GHCND:GME00121042	19630224	-4			E	9999	-154			E	9999
GHCND:GME00121042	19630225	9			E	9999	-173			E	9999
GHCND:GME00121042	19630226	44			E	9999	-137			E	9999
GHCND:GME00121042	19630227	39			E	9999	-86			E	9999
GHCND:GME00121042	19630228	42			E	9999	-96			E	9999
GHCND:GME00121042	19630301	38			E	9999	-96			E	9999
GHCND:GME00121042	19630302	42			E	9999	-100			E	9999
GHCND:GME00121042	19630303	66			E	9999	-92			E	9999
GHCND:GME00121042	19630304	97			E	9999	-74			E	9999
GHCND:GME00121042	19630305	110			E	9999	-43			E	9999
GHCND:GME00121042	19630306	105			E	9999	16			E	9999
GHCND:GME00121042	19630307	111			E	9999	17			E	9999
GHCND:GME00121042	19630308	137			E	9999	16			E	9999
GHCND:GME00121042	19630309	120			E	9999	57			E	9999
GHCND:GME00121042	19630310	104			E	9999	55			E	9999
GHCND:GME00121042	19630311	93			E	9999	34			E	9999
GHCND:GME00121042	19630312	101			E	9999	35			E	9999
GHCND:GME00121042	19630313	61			E	9999	19			E	9999
GHCND:GME00121042	19630314	97			E	9999	9			E	9999
GHCND:GME00121042	19630315	148			E	9999	44			E	9999
GHCND:GME00121042	19630316	112			E	9999	26			E	9999
GHCND:GME00121042	19630317	138			E	9999	14			E	9999
GHCND:GME00121042	19630318	152			E	9999	59			E	9999
GHCND:GME00121042	19630319	117			E	9999	50			E	9999
GHCND:GME00121042	19630320	123			E	9999	14			E	9999
GHCND:GME00121042	19630321	67			E	9999	14			E	9999
GHCND:GME00121042	19630322	58			E	9999	10			E	9999
GHCND:GME00121042	19630323	76			E	9999	-62			E	9999
GHCND:GME00121042	19630324	45			E	9999	-36			E	9999
GHCND:GME00121042	19630325	104			E	9999	-34			E	9999
GHCND:GME00121042	19630326	77			E	9999	37			E	9999
GHCND:GME00121042	19630327	107			E	9999	37			E	9999
GHCND:GME00121042	19630328	99			E	9999	24			E	9999
GHCND:GME00121042	19630329	124			E	9999	20			E	9999
GHCND:GME00121042	19630330	111			E	9999	13			E	9999
GHCND:GME00121042	19630331	82			E	9999	40			E	9999
GHCND:GME00121042	19630401	46			E	9999	32			E	9999
GHCND:GME00121042	19630402	95			E	9999	20			E	9999
GHCND:GME00121042	19630403	128			E	9999	-21			E	9999
GHCND:GME00121042	19630404	72			E	9999	21			E	9999
GHCND:GME00121042	19630405	102			E	9999	-14			E	9999
GHCND:GME00121042	19630406	169			E	9999	34			E	9999
GHCND:GME00121042	19630407	174			E	9999	23			E	9999
GHCND:GME00121042	19630408	190			E	9999	30			E	9999
GHCND:GME00121042	19630409	183			E	9999	50			E	9999
GHCND:GME00121042	19630410	161			E	9999	84			E	9999
GHCND:GME00121042	19630411	185			E	9999	66			E	9999
GHCND:GME00121042	19630412	127			E	9999	79			E	9999
GHCND:GME00121042	19630413	118			E	9999	35			E	9999
GHCND:GME00121042	19630414	151			E	9999	-1			E	9999
GHCND:GME00121042	19630415	144			E	9999	76			E	9999
GHCND:GME00121042	19630416	164			E	9999	84			E	9999
GHCND:GME00121042	19630417	193			E	9999	88			E	9999
GHCND:GME00121042	19630418	162			E	9999	87			E	9999
GHCND:GME00121042	19630419	189			E	9999	19			E	9999
GHCND:GME00121042	19630420	214			E	9999	47			E	9999
GHCND:GME00121042	19630421	158			E	9999	108			E	9999
GHCND:GME00121042	19630422	150			E	9999	60			E	9999
GHCND:GME00121042	19630423	204			E	9999	26			E	9999
GHCND:GME00121042	19630424	190			E	9999	66			E	9999
GHCND:GME00121042	19630425	137			E	9999	74			E	9999
GHCND:GME00121042	19630426	152			E	9999	81			E	9999
GHCND:GME00121042	19630427	169			E	9999	-4			E	9999
GHCND:GME00121042	19630428	125			E	9999	44			E	9999
GHCND:GME00121042	19630429	155			E	9999	113			E	9999
GHCND:GME00121042	19630430	150			E	9999	98			E	9999
GHCND:GME00121042	19630501	145			E	9999	61			E	9999
GHCND:GME00121042	19630502	119			E	9999	71			E	9999
GHCND:GME00121042	19630503	125			E	9999	0			E	9999
GHCND:GME00121042	19630504	114			E	9999	18			E	9999
GHCND:GME00121042	19630505	156			E	9999	1			E	9999
GHCND:GME00121042	19630506	144			E	9999	68			E	9999
GHCND:GME00121042	19630507	208			E	9999	20			E	9999
GHCND:GME00121042	19630508	254			E	9999	56			E	9999
GHCND:GME00121042	19630509	203			E	9999	104			E	9999
GHCND:GME00121042	19630510	172			E	9999	91			E	9999
GHCND:GME00121042	19630511	140			E	9999	80			E	9999
GHCND:GME00121042	19630512	186			E	9999	55			E	9999
GHCND:GME00121042	19630513	201			E	9999	68			E	9999
GHCND:GME00121042	19630514	147			E	9999	64			E	9999
GHCND:GME00121042	19630515	123			E	9999	76			E	9999
GHCND:GME00121042	19630516	131			E	9999	84			E	9999
GHCND:GME00121042	19630517	164			E	9999	53			E	9999
GHCND:GME00121042	19630518	174			E	9999	67			E	9999
GHCND:GME00121042	19630519	136			E	9999	57			E	9999
GHCND:GME00121042	19630520	156			E	9999	35			E	9999
GHCND:GME00121042	19630521	190			E	9999	102			E	9999
GHCND:GME00121042	19630522	161			E	9999	99			E	9999
GHCND:GME00121042	19630523	186			E	9999	99			E	9999
GHCND:GME00121042	19630524	141			E	9999	86			E	9999
GHCND:GME00121042	19630525	166			E	9999	29			E	9999
GHCND:GME00121042	19630526	190			E	9999	61			E	9999
GHCND:GME00121042	19630527	205			E	9999	124			E	9999
GHCND:GME00121042	19630528	203			E	9999	129			E	9999
GHCND:GME00121042	19630529	229			E	9999	134			E	9999
GHCND:GME00121042	19630530	264			E	9999	86			E	9999
GHCND:GME00121042	19630531	271			E	9999	123			E	9999
GHCND:GME00121042	19630601	243			E	9999	91			E	9999
GHCND:GME00121042	19630602	225			E	9999	102			E	9999
GHCND:GME00121042	19630603	220			E	9999	84			E	9999
GHCND:GME00121042	19630604	246			E	9999	76			E	9999
GHCND:GME00121042	19630605	225			E	9999	132			E	9999
GHCND:GME00121042	19630606	248			E	9999	140			E	9999
GHCND:GME00121042	19630607	247			E	9999	104			E	9999
GHCND:GME00121042	19630608	240			E	9999	115			E	9999
GHCND:GME00121042	19630609	260			E	9999	149			E	9999
GHCND:GME00121042	19630610	265			E	9999	105			E	9999
GHCND:GME00121042	19630611	244			E	9999	112			E	9999
GHCND:GME00121042	19630612	222			E	9999	116			E	9999
GHCND:GME00121042	19630613	257			E	9999	96			E	9999
GHCND:GME00121042	19630614	156			E	9999	120			E	9999
GHCND:GME00121042	19630615	153			E	9999	100			E	9999
GHCND:GME00121042	19630616	202			E	9999	96			E	9999
GHCND:GME00121042	19630617	196			E	9999	134			E	9999
GHCND:GME00121042	19630618	217			E	9999	145			E	9999
GHCND:GME00121042	19630619	173			E	9999	106			E	9999
GHCND:GME00121042	19630620	183			E	9999	96			E	9999
GHCND:GME00121042	19630621	192			E	9999	154			E	9999
GHCND:GME00121042	19630622	194			E	9999	142			E	9999
GHCND:GME00121042	19630623	199			E	9999	73			E	9999
[truncated: 33,795 more rows]
